# Supplementary material for: Multiple sclerosis lesion segmentation: revisiting weighting mechanisms for federated learning
Source: Front Neurosci. 2023 May 18;17:1167612. doi: 10.3389/fnins.2023.1167612 (PMC10232857; doi:10.3389/fnins.2023.1167612)
Supplement: Supplementary file 1 [file Data_Sheet_1.ZIP]

Archive with 57 entries (51 files):
- fed-msrw-source-code/
- fed-msrw-source-code/README.md
- fed-msrw-source-code/train_fed_deepall_msseg.py
- fed-msrw-source-code/train_flair_fed_deepall.sh
- fed-msrw-source-code/train_flair_fed_each_dice.sh
- fed-msrw-source-code/train_flair_fed_msseg.sh
- fed-msrw-source-code/test_flair_fed_single_cv.sh
- fed-msrw-source-code/test_flair_fed_all_msseg_cv.py
- fed-msrw-source-code/config.py
- fed-msrw-source-code/test_flair_fed_cv_msseg16.py
- fed-msrw-source-code/train_fed_each_msseg.py
- fed-msrw-source-code/test_flair_fed_all_cv.sh
- fed-msrw-source-code/utils/
- fed-msrw-source-code/utils/HausdorffDistance.py
- fed-msrw-source-code/utils/loss.py
- fed-msrw-source-code/utils/learningRate.py
- fed-msrw-source-code/utils/dice_ratio.py
- fed-msrw-source-code/utils/DiceRatio.py
- fed-msrw-source-code/utils/__init__.py
- fed-msrw-source-code/train_model_2.py
- fed-msrw-source-code/test_flair_fed_single_msseg_cv.py
- fed-msrw-source-code/train_fed_ims_msseg.py
- fed-msrw-source-code/unet3d/
- fed-msrw-source-code/unet3d/trainer.py
- fed-msrw-source-code/unet3d/predictor.py
- fed-msrw-source-code/unet3d/utils.py
- fed-msrw-source-code/unet3d/config.py
- fed-msrw-source-code/unet3d/buildingblocks.py
- fed-msrw-source-code/unet3d/seg_metrics.py
- fed-msrw-source-code/unet3d/metrics.py
- fed-msrw-source-code/unet3d/losses.py
- fed-msrw-source-code/unet3d/__init__.py
- fed-msrw-source-code/unet3d/model.py
- fed-msrw-source-code/dataset_builder_uda/
- fed-msrw-source-code/dataset_builder_uda/gen_hdf5_records_ims_c10.py
- fed-msrw-source-code/dataset_builder_uda/LesionDataset_2.py
- fed-msrw-source-code/dataset_builder_uda/delete_wrong_files.py
- fed-msrw-source-code/dataset_builder_uda/tools.py
- fed-msrw-source-code/dataset_builder_uda/gen_hdf5_records_ms_public.py
- fed-msrw-source-code/dataset_builder_uda/BrainDataset.py
- fed-msrw-source-code/dataset_builder_uda/gen_hdf5_records_msseg16_lesion.py
- fed-msrw-source-code/dataset_builder_uda/gen_hdf5_records_ims_lesion.py
- fed-msrw-source-code/dataset_builder_uda/__init__.py
- fed-msrw-source-code/dataset_builder_uda/gen_evaluation_index.py
- fed-msrw-source-code/dataset_builder_uda/gen_hdf5_records_ms_public_modal5.py
- fed-msrw-source-code/dataset_builder_uda/evaluation_test.csv
- fed-msrw-source-code/train_model_fed1.py
- fed-msrw-source-code/test_flair_fed_cv_msseg16.sh
- fed-msrw-source-code/.idea/
- fed-msrw-source-code/.idea/inspectionProfiles/
- fed-msrw-source-code/.idea/inspectionProfiles/Project_Default.xml
- fed-msrw-source-code/.idea/inspectionProfiles/profiles_settings.xml
- fed-msrw-source-code/.idea/fed-msrw-source-code.iml
- fed-msrw-source-code/.idea/modules.xml
- fed-msrw-source-code/.idea/workspace.xml
- fed-msrw-source-code/.idea/misc.xml
- fed-msrw-source-code/.idea/.gitignore
