# Supplementary material for: Multiple sclerosis lesion segmentation: revisiting weighting mechanisms for federated learning
Source: Front Neurosci. 2023 May 18;17:1167612. doi: 10.3389/fnins.2023.1167612 (PMC10232857; doi:10.3389/fnins.2023.1167612)
Supplement: Supplementary file 1 [file Data_Sheet_1.ZIP › fed-msrw-source-code/README.md]

# Federated Learning for MS Lesion segmentation


This project is for our manuscript:

Multiple Sclerosis Lesion Segmentation: Revisiting Weighting Mechanisms for Federated Learning


## Training


The example for FL training script is ```train_flair_fed_msseg.sh```.

The example for single-client training script is ```train_flair_fed_each_dice.sh```.

The example for centralized training script is ```train_flair_fed_deepall.sh```.

The discriptions for arguments could be found in ```config.py```.

## Testing

The example for FL testing script is ```test_flair_fed_cv_msseg16.sh```.

The example for single-client testing script is ```test_flair_fed_single_cv.sh```.

The example for centralized testing script is ```test_flair_fed_all_cv.sh```.

The discriptions for arguments could be found in ```config.py```.
