# Supplementary material for: Multiple sclerosis lesion segmentation: revisiting weighting mechanisms for federated learning
Source: Front Neurosci. 2023 May 18;17:1167612. doi: 10.3389/fnins.2023.1167612 (PMC10232857; doi:10.3389/fnins.2023.1167612)
Supplement: Supplementary file 1 [file Data_Sheet_1.ZIP › fed-msrw-source-code/train_flair_fed_each_dice.sh]

# NOTE:
# this file is copied from original repo and cannot be used directly in this repo.
# the purpose is to show parameters only.
#

python train_fed_each_msseg.py \
 --model_type Model \
 --num_stages 1 \
 --input_channel 1 \
 --class_num 1 \
 --loss_type LossDice \
 --patch_size 64 \
 --batch_size 16 \
 --worker_num 8 \
 --data_root /home/dongnan/MS_lesion_public/public_MS_all_cropped_modal5 \
 --csv_name csv_list_cv2 \
 --target_center c4 \
 --n_fold_cv 2 \
 --idx_fold 2 \
 --samples_per_epoch 800 \
 --val_samples_per_epoch 800 \
 --epochs 50 \
 --epochs_per_vali 5 \
 --epochs_save 5 \
 --learning_rate 5e-4 \
 --mode train \
 --train_modal single_sup \
 --gpus 3 \
 --interval 50 \
 --result_dir ./results_ms_public_flair/model_fed_cv2/lesion_bce_mse_norm_scale_it40k_lr5e4_bs16_noda_unet_loss_flair_validation_patch64_dice_cbr
