# Supplementary material for: Multiple sclerosis lesion segmentation: revisiting weighting mechanisms for federated learning
Source: Front Neurosci. 2023 May 18;17:1167612. doi: 10.3389/fnins.2023.1167612 (PMC10232857; doi:10.3389/fnins.2023.1167612)
Supplement: Supplementary file 1 [file Data_Sheet_1.ZIP › fed-msrw-source-code/train_flair_fed_msseg.sh]

# NOTE:
# To train the FL method on the MSSEG16 dataset

# ./train_flair_fed_msseg.sh


python train_fed_ims_msseg.py \
 --model_type Model \
 --fed_mode fedbn \
 --fed_avg_mode rw_mask \
 --fed_loss_rw_client 1 \
 --fed_loss_rw_client_ratio 1 \
 --num_stages 1 \
 --input_channel 1 \
 --class_num 1 \
 --loss_type LossDice \
 --patch_size 64 \
 --batch_size 16 \
 --worker_num 8 \
 --data_root ./MSSEG16_all_cropped_modal5 \
 --csv_name csv_list_cv2 \
 --n_fold_cv 2 \
 --idx_fold 2 \
 --samples_per_epoch 800 \
 --val_samples_per_epoch 800 \
 --epochs 50 \
 --epochs_per_vali 5 \
 --epochs_save 5 \
 --learning_rate 5e-4 \
 --mode train \
 --gpus 3 \
 --interval 50 \
 --result_dir ./results_ms_public/fed-msrw
