# Supplementary material for: Multiple sclerosis lesion segmentation: revisiting weighting mechanisms for federated learning
Source: Front Neurosci. 2023 May 18;17:1167612. doi: 10.3389/fnins.2023.1167612 (PMC10232857; doi:10.3389/fnins.2023.1167612)
Supplement: Supplementary file 1 [file Data_Sheet_1.ZIP › fed-msrw-source-code/test_flair_fed_single_cv.sh]

# NOTE:
# this file is copied from original repo and cannot be used directly in this repo.
# the purpose is to show parameters only.


python test_flair_fed_single_msseg_cv.py \
 --patch_size 64 \
 --stride_size 32 \
 --batch_size 1 \
 --worker_num 1 \
 --model_type Model \
 --num_stages 1 \
 --input_channel 1 \
 --class_num 1 \
 --data_root /home/dongnan/MS_lesion_public/public_MS_all_cropped_modal5 \
 --csv_name csv_list_cv2 \
 --test_center c4 \
 --result_dir ./results_ms_public_flair/model_fed_cv2/lesion_bce_mse_norm_scale_it40k_lr5e4_bs16_noda_unet_loss_flair_validation_patch64_dice_cbr \
 --train_modal single_sup \
 --model_name best.pth \
 --dice_name channel \
 --gpus 3
