# Supplementary material for: Multiple sclerosis lesion segmentation: revisiting weighting mechanisms for federated learning
Source: Front Neurosci. 2023 May 18;17:1167612. doi: 10.3389/fnins.2023.1167612 (PMC10232857; doi:10.3389/fnins.2023.1167612)
Supplement: Supplementary file 1 [file Data_Sheet_1.ZIP › fed-msrw-source-code/config.py]

from optparse import OptionParser


def get_configs():
    parser = OptionParser()

    # train/val/test split index csv
    parser.add_option('--csv_train', dest='csv_train', type='str',
                      default="./dataset_builder/csv/train_case_id_list.csv")
    parser.add_option('--csv_val', dest='csv_val', type='str',
                      default="./dataset_builder/csv/val_case_id_list.csv")
    parser.add_option('--csv_test', dest='csv_test', type='str',
                      default="./dataset_builder/csv/test_case_id_list.csv")

    parser.add_option('--csv_name', dest='csv_name', type='str',
                      default="csv_list")

    parser.add_option('--fed_mode', dest='fed_mode', type='str',
                      default="fedavg")

    parser.add_option('--fed_avg_mode', dest='fed_avg_mode', type='str',
                      default="mean")

    parser.add_option('--fed_loss_rw_client', dest='fed_loss_rw_client', type='int',
                      default=0)

    parser.add_option('--fed_loss_rw_client_ratio', dest='fed_loss_rw_client', type='int',
                      default=1)

    parser.add_option('--dist_patch_select', dest='dist_patch_select', type='int',
                      default=1)

    parser.add_option('--train_modal', dest='train_modal', type='str',
                      default="deepall")

    # data dir
    parser.add_option('--train_data_dir', dest='train_data_dir', type='str',
                      default='/workspace/raw_input', help='directory of training data')
    parser.add_option('--train_label_dir', dest='train_label_dir', type='str',
                      default='/workspace/labels',)
    parser.add_option('--val_data_dir', dest='val_data_dir', type='str',
                      default='/workspace/raw_input', help='directory of validation data')
    parser.add_option('--val_label_dir', dest='val_label_dir', type='str',
                      default='/workspace/labels',)
    parser.add_option('--test_data_dir', dest='test_data_dir', type='str',
                      default='', help='directory of test data')
    parser.add_option('--test_label_dir', dest='test_label_dir', type='str',
                      default='', help='directory of test data')

    parser.add_option('--data_root', dest='data_root', type='str',
                      default='', help='root of all data')

    parser.add_option('--test_center', dest='test_center', type='str',
                      default='', help='center involves testing')

    parser.add_option('--test_source_center', dest='test_source_center', type='str',
                      default='', help='source center involves testing for distance calculation')

    parser.add_option('--test_target_center', dest='test_target_center', type='str',
                      default='', help='target center involves testing for distance calculation')

    parser.add_option('--train_center', dest='train_center', type='str',
                      default='', help='center involves testing')

    parser.add_option('--weight_center', dest='weight_center', type='str',
                      default='', help='center to provide weights')

    parser.add_option('--syn_center', dest='syn_center', type='str',
                      default='', help='center of which the synthesized images are referred to')

    parser.add_option('--source_center', dest='source_center', type='str',
                      default='', help='center involves source training for uda')

    parser.add_option('--target_center', dest='target_center', type='str',
                      default='', help='center does not involve training for dg, it is only used for testing.')

    # train/val data I/O
    parser.add_option('-b', '--batch_size', dest='batch_size',
                      type='int', default=64, help='batch size')
    parser.add_option('-p', '--patch_size', dest='patch_size',
                      type='int', default=64, help='patch size')
    parser.add_option('--stride_size', dest='stride_size',
                      type='int', default=32, )
    parser.add_option('-w', '--worker_num', dest='worker_num',
                      type='int', default=1,
                      help='number of workers of dataloader')
    # parser.add_option('-o', '--overlap_step', dest='overlap_step',
    #                   type='int', default=16, help='overlap step used for slicing when testing')

    # model
    parser.add_option('--model_type', dest='model_type', default='Model',
                      type='str', help='for building model')
    parser.add_option('--model_eval_type', dest='model_eval_type', default='ModelEval',
                      type='str', help='for building eval model')

    parser.add_option('-c', '--class_num', dest='class_num',
                      type='int', default=4, help='number of class')
    parser.add_option('--input_channel', dest='input_channel',
                      type='int', default=1, help='input channel number')
    parser.add_option('--num_stages', dest='num_stages',
                      type='int', default=1, help='number of cascade stages')
    parser.add_option('--loss_type', dest='loss_type', default='Loss',
                      type='str', help='for building loss')

    parser.add_option('--uda_loss', dest='uda_loss', default='LossUnetUDA',
                      type='str', help='for building uda loss')

    parser.add_option('--uda_ratio', dest='uda_ratio', default=0.25,
                      type='float', help='uda_ratio')

    parser.add_option('--psl_threshold', dest='psl_threshold', default=0.25,
                      type='float', help='psl_threshold')

    parser.add_option('--n_fold_cv', dest='n_fold_cv',
                      type='int', default=5, help='n_fold_cv')


    parser.add_option('--idx_fold', dest='idx_fold',
                      type='int', default=0, help='idx_fold')

    # parameters for training
    parser.add_option('--resume_from', dest='resume_from', default=None)
    parser.add_option('--result_dir', dest='result_dir', default='./result', 
                      type='str', help='directory to save model')
    parser.add_option('--interval', dest='interval',
                      default=50, type='int',
                      help='logging interval')
    parser.add_option('--samples_per_epoch', dest='samples_per_epoch',
                      default=2500, type='int')
    parser.add_option('-e', '--epochs', dest='epochs',
                      default=100, type='int',
                      help='number of epochs')
    parser.add_option('-l', '--learning_rate', dest='lr', default=1e-4,
                      type='float', help='learning rate')
    parser.add_option('--weight_decay', dest='weight_decay', default=1e-4,
                      type='float')
    parser.add_option('--pl_thres', dest='pl_thres', default=0.1,
                      type='float')
    # parser.add_option('--lr_adjust_step', dest='lr_adjust_step',
    #                   type='int', default=500000,
    #                   help='step size to adjust learning rate')
    # parser.add_option('--dice_loss_weight', dest='dice_loss_weight',
    #                   type='float', default=1.0, help='weight of dice coefficient loss')

    # parameters for validation
    parser.add_option('--val_samples_per_epoch', dest='val_samples_per_epoch',
                      default=100, type='int')
    parser.add_option('--val_interval', dest='val_interval',
                      default=1, help='perform validation per N epochs')

    # parameters for test
    parser.add_option('--checkpoint_num', type='int',
                      default=79000,
                      help='which checkpoint is used for validation / prediction')
    parser.add_option('--result_dir_', dest='result_dir_',
                      default='./result', type='str',
                      help='directory to save model')
    parser.add_option('--result_dir_pred', dest='result_dir_pred',
                      default='./result-pred', type='str',
                      help='directory to save predictions')
    parser.add_option('--pred_path', dest='pred_path',
                      default='./pred', type='str',
                      help='directory to save model')
    parser.add_option('--epochs_per_vali', dest='epochs_per_vali',
                      type='int', default=5e8,
                      help='number of training epochs to run before validation')
    parser.add_option('--model_name', dest='model_name',
                      type='str', default='best.pth')
    parser.add_option('--epochs_save', dest='epochs_save',
                      type='int', default=10,
                      help='number of training epochs to run before save')

    parser.add_option('--dice_name', dest='dice_name',
                      type='str', default='channel')

    # train / test mode switch
    parser.add_option('-m', '--mode', type='str',
                      default='train',
                      help='train or predict')

    # GPU
    parser.add_option('-g', '--gpus', type='str',
                      default='0,1',
                      help='GPU IDs')

    # seed
    parser.add_option('--manual_seed', default=12345, type=int, metavar='N',
                      help='Manual seed (default: 0)')

    parser.add_option('--is_dg', '--is_dg', type=int,
                      default=1,
                      help='Wheter to use domain generalization')

    parser.add_option('--is_da', '--is_da', type=int,
                      default=1,
                      help='Wheter to use domain adaptation')

    parser.add_option('--is_sfda', '--is_sfda', type=int,
                      default=0,
                      help='Wheter to use source free domain adaptation during ensemble inference')


    (options, args) = parser.parse_args()
    return options
