# Supplementary material for: Multiple sclerosis lesion segmentation: revisiting weighting mechanisms for federated learning
Source: Front Neurosci. 2023 May 18;17:1167612. doi: 10.3389/fnins.2023.1167612 (PMC10232857; doi:10.3389/fnins.2023.1167612)
Supplement: Supplementary file 1 [file Data_Sheet_1.ZIP › fed-msrw-source-code/test_flair_fed_cv_msseg16.py]

import os
import time
import pprint
import importlib
import numpy as np
import nibabel as nib

import torch
# import torch.nn as nn
from torchvision import transforms
from mmcv.utils import get_logger
import csv

from unet3d.model import Model, Loss
from config import get_configs
from dataset_builder_fl.LesionDataset_2 import \
    ToTensor, \
    BrainDataset, \
    Standardize, \
    Permute, \
    NormMRI


def read_id_from_centre_file(path_to_file, centre_folder):
    """
    read list of IDs from file
    :param path_to_file: path to csv file contains IDs, each ID lays one row in the file
    :return: list of IDs
    """
    # print(path_to_file)

    if not os.path.exists(path_to_file):
        print("Error." + path_to_file + " does not exist")
        return
    elif os.path.isdir(path_to_file):
        return [path_to_file.rstrip('/').rsplit('/')[-1]]
    elif os.path.isfile(path_to_file) and '.nii' in path_to_file:
        return [path_to_file]


    id_list = []
    with open(path_to_file, "r") as csvfile:
        reader = csv.reader(csvfile)
        for row in reader:
            # id_list.append(row[0])
            id_list.append(os.path.join(centre_folder, row[0]))

    return id_list


def flatten(tensor):
    """Flattens a given tensor such that the channel axis is first.
    The shapes are transformed as follows:
       (N, C, D, H, W) -> (C, N * D * H * W)
    """
    # number of channels
    C = tensor.size(1)
    # new axis order
    axis_order = (1, 0) + tuple(range(2, tensor.dim()))
    # Transpose: (N, C, D, H, W) -> (C, N, D, H, W)
    transposed = tensor.permute(axis_order)
    # Flatten: (C, N, D, H, W) -> (C, N * D * H * W)
    return transposed.contiguous().view(C, -1)


def compute_per_channel_dice(input, target, epsilon=1e-6, weight=None):
    """
    Computes DiceCoefficient as defined in https://arxiv.org/abs/1606.04797 given  a multi channel input and target.
    Assumes the input is a normalized probability, e.g. a result of Sigmoid or Softmax function.

    Args:
         input (torch.Tensor): NxCxSpatial input tensor
         target (torch.Tensor): NxCxSpatial target tensor
         epsilon (float): prevents division by zero
         weight (torch.Tensor): Cx1 tensor of weight per channel/class
    """

    # input and target shapes must match
    assert input.size() == target.size(), "'input' and 'target' must have the same shape"

    input = flatten(input)
    target = flatten(target)

    target = target.float()

    # compute per channel Dice Coefficient
    intersect = (input * target).sum(-1)
    if weight is not None:
        intersect = weight * intersect

    # here we can use standard dice (input + target).sum(-1) or extension (see V-Net) (input^2 + target^2).sum(-1)
    # print('test xxxxxxxxxxxxxxxxxxx')
    denominator = (input * input).sum(-1) + (target * target).sum(-1)

    # return 2 * (intersect / denominator.clamp(min=epsilon)), input.reshape(-1), target.reshape(-1)
    return 2 * (intersect / denominator.clamp(min=epsilon)), input.unsqueeze(0), target.unsqueeze(0)


def compute_whole_volume_dice(input, target, epsilon=1e-6, weight=None):
    """
    Computes DiceCoefficient as defined in https://arxiv.org/abs/1606.04797 given  a multi channel input and target.
    Assumes the input is a normalized probability, e.g. a result of Sigmoid or Softmax function.

    Args:
         input (torch.Tensor): NxCxSpatial input tensor
         target (torch.Tensor): NxCxSpatial target tensor
         epsilon (float): prevents division by zero
         weight (torch.Tensor): Cx1 tensor of weight per channel/class
    """

    # input and target shapes must match
    assert input.size() == target.size(), "'input' and 'target' must have the same shape"

    n_len = len(input.shape)
    reduce_axis = list(range(2, n_len))
    intersect = torch.sum(input * target, dim=reduce_axis)

    y_o = torch.sum(target, reduce_axis)
    y_pred_o = torch.sum(input, dim=reduce_axis)
    denominator = y_o + y_pred_o


    # return 2 * (intersect / denominator.clamp(min=epsilon)), input.reshape(-1), target.reshape(-1)
    return 2 * (intersect / denominator.clamp(min=epsilon)), input.unsqueeze(0), target.unsqueeze(0)

def compute_per_channel_tpr_fpr(input, target, epsilon=1e-6, weight=None):
    """
    Computes DiceCoefficient as defined in https://arxiv.org/abs/1606.04797 given  a multi channel input and target.
    Assumes the input is a normalized probability, e.g. a result of Sigmoid or Softmax function.

    Args:
         input (torch.Tensor): NxCxSpatial input tensor
         target (torch.Tensor): NxCxSpatial target tensor
         epsilon (float): prevents division by zero
         weight (torch.Tensor): Cx1 tensor of weight per channel/class
    """

    # input and target shapes must match
    assert input.size() == target.size(), "'input' and 'target' must have the same shape"

    input = flatten(input)
    target = flatten(target)
    target = target.float()

    # compute per channel Dice Coefficient
    intersect = (input * target).sum(-1)
    if weight is not None:
        intersect = weight * intersect

    tp = intersect

    # True positive rate  tp / (tp + fn)
    tpr = tp / target.sum(-1).clamp(min=epsilon)

    # False positive rate  fp / (tp + fp)
    fpr = 1 - tp / input.sum(-1).clamp(min=epsilon)

    return tpr, fpr


def _load_model(model, path, model_name):
    path_to_file = os.path.join(path, 'checkpoint', model_name)
    checkpoint = torch.load(path_to_file)
    if isinstance(checkpoint, dict):
        state_dict = checkpoint['model_state_dict']
    else:
        state_dict = checkpoint
    new_dict = dict()
    for k in state_dict:
        if k.startswith('module.'):
            new_dict[k.replace('module.', '', 1)] = state_dict[k]
    model.load_state_dict(new_dict)
    return model


def _load_model_fed(fed_mode, model, path, model_name, model_idx):
    path_to_file = os.path.join(path, 'checkpoint', model_name)
    checkpoint = torch.load(path_to_file)

    assert fed_mode == 'fedbn' or 'fedavg' or 'fedprox'


    print(fed_mode)

    if 'fedbn' in fed_mode:
        state_dict = checkpoint['client_model_' + str(model_idx)]
    else:
        state_dict = checkpoint['server_model']

    # state_dict = checkpoint['server_model']

    new_dict = dict()

    for k in state_dict:
        if k.startswith('module.'):
            new_dict[k.replace('module.', '', 1)] = state_dict[k]
        else:
            new_dict[k] = state_dict[k]

    model.load_state_dict(new_dict)
    return model

def _build_output_dir(cfg, result_dir):
    LOGGER_NAME = '3d_seg'
    # create path
    if not os.path.exists(result_dir):
        os.makedirs(result_dir)
    # create logger
    timestamp = time.strftime('%Y%m%d_%H%M%S', time.localtime())
    log_file = os.path.join(
        result_dir, '{}_{}_{}.log'.format(cfg.test_center, timestamp, 'test'))
    logger = get_logger(LOGGER_NAME, log_file)
    logger.propagate = False
    return logger


def _save_nifti_img(preds, result_dir, img_name, labels=None):
    assert os.path.exists(result_dir)
    if not os.path.exists(os.path.join(result_dir, 'viz', img_name)):
        os.makedirs(os.path.join(result_dir, 'viz', img_name))
    # labels['affine'] = labels['affine'].cpu().numpy().squeeze(0)
    labels['affine'] = np.eye(4)
    for k in preds.keys():
        data = nib.Nifti1Image(
            preds[k],
            affine=labels['affine'],)
        nib.save(data, os.path.join(result_dir, 'viz', img_name, k+'.nii.gz'))
        if labels is not None:
            k_label = 'label_' + k
            label = nib.Nifti1Image(
                labels[k_label].squeeze().cpu().data.numpy(),
                affine=labels['affine'],)
            nib.save(
                label,
                os.path.join(result_dir, 'viz', img_name, k_label+'.nii.gz'))
    for k_image in ['image', 'flair_image']:
        # k_image = 'image'
        if not k_image in labels.keys():
            continue
        image = nib.Nifti1Image(
            labels[k_image].squeeze().cpu().data.numpy(),
            affine=labels['affine'],)
        nib.save(
            image,
            os.path.join(result_dir, 'viz', img_name, k_image+'.nii.gz'))


def build_test_loader(cfg, cv_idx):


    csv_test = os.path.join(cfg.data_root, cfg.csv_name, cfg.test_center, 'case_id_list_test_split{}.csv'.format(str(cv_idx)))

    inds_test = read_id_from_centre_file(csv_test, cfg.test_center)

    test_data_dir = cfg.data_root


    test_dataset = BrainDataset(
            None,
            test_data_dir,
            test_data_dir,
            dtype='pt',
            return_id=True,
            transform=transforms.Compose([
                # ToTensor(),
                Permute(),
                # Standardize(per_channel=False),
                NormMRI(),
            ]),
            input_inds= inds_test,
            pt_data_name='lesion_seg_data_1mm.pt'
    )


    test_loader = torch.utils.data.DataLoader(
        test_dataset)


    return test_loader


class Accumulator(object):
    def __init__(
        self,
    ):
        self.results = list()

    def add_item(self, item):
        self.results.append(item)

    def summarize(self):
        return sum(self.results) / len(self.results)


class CaseWiseAccumulator(object):
    def __init__(self):
        self.inputs = list()
        self.targets = list()

    def add_item(self, input, target):
        self.inputs.append(input.reshape(-1))
        self.targets.append(target.reshape(-1))

    def summarize(self):
        input = torch.cat(self.inputs).view(1, 1, -1)
        target = torch.cat(self.targets).view(1, 1, -1)

        dice = compute_per_channel_dice(input, target)[0].item()

        tpr = compute_per_channel_tpr_fpr(input, target)[0].item()

        fpr = compute_per_channel_tpr_fpr(input, target)[1].item()

        return dice, tpr, fpr


class DiceMetric(object):
    def __init__(
        self,
        name_classes=['lesion'],
        # name_classes=['wm', 'gm', 'csf'],
        # name_classes=['wm', 'gm', 'csf', 'tl', 'tr'],
        logger=None
    ):
        super(DiceMetric, self).__init__()
        self.logger = logger
        self.with_logger = True if logger is not None else False
        self.accumulators = dict()
        self.case_wise_accumulators = dict()
        for k in name_classes:
            self.accumulators[k] = Accumulator()
            self.case_wise_accumulators[k] = CaseWiseAccumulator()

    def run_for_image(self, preds, labels):

        # print(preds.keys())
        #
        # print('testting sizes, ', preds['lesion'].shape, labels['label_lesion'].shape)

        assert len(preds) == 1
        for k in preds.keys():
            k_label = 'label_' + k
            dice, i, d = compute_per_channel_dice(
                torch.from_numpy(preds[k]).unsqueeze(0).unsqueeze(0),
                labels[k_label].clamp(0, 1))

            # dice, i, d = compute_whole_volume_dice(
            #     torch.from_numpy(preds[k]).unsqueeze(0).unsqueeze(0),
            #     labels[k_label].clamp(0, 1))


            dice = dice.item()
            self.accumulators[k].add_item(dice)
            self.case_wise_accumulators[k].add_item(i, d)
            if self.with_logger:
                self.logger.info('Dice {}: {:4f}'.format(k, dice))
            else:
                print('Dice {}: {:4f}'.format(k, dice))


    def summarize_all(self):
        summarize_format = 'dice for {} is {:5f}'
        if self.with_logger:
            for k, v in self.accumulators.items():
                self.logger.info(summarize_format.format(k, v.summarize()))
            self.logger.info('voxel-wise dice for {} is : {:5f}'.format(
                k, self.case_wise_accumulators[k].summarize()[0]))
            self.logger.info('voxel-wise tpr for {} is : {:5f}'.format(
                k, self.case_wise_accumulators[k].summarize()[1]))
            self.logger.info('voxel-wise fpr for {} is : {:5f}'.format(
                k, self.case_wise_accumulators[k].summarize()[2]))
        else:
            for k, v in self.accumulators.items():
                print(summarize_format.format(k, v.summarize()))


class Tester(object):
    def __init__(
        self,
        model,
        patch_shape,
        stride_shape,
        pred_name='cls_lesion',
        thres=0.5,
        criteria=None,
        num_stages=3,
        stage_thres=[0.1, 0.15],
    ):
        self.model = model.eval()
        # self.model = model
        self.patch_shape = patch_shape
        self.stride_shape = stride_shape
        # self.pred_num = len(pred_name)
        self.pred_name = pred_name
        self.thres = thres
        self.criteria = criteria

        self.num_stages = num_stages
        self.stage_thres = stage_thres

    def predict(self, img, mask=None):
        out = [img.new_zeros(img.size())]
        overlap_norm = img.new_zeros(img.size())
        slices = self._build_slices(img)
        for slc in slices:
            crop = img[slc]
            overlap_norm[slc] += 1
            with torch.no_grad():
                preds = self.model(crop)

            p_mask = 1.
            for l, p in enumerate(preds):
                i = 0
                n = self.pred_name
                if l != self.num_stages - 1:
                    p_mask = p_mask * (p.sigmoid() > self.stage_thres[l]).float()
                else:
                    p = p.sigmoid() * p_mask
            if 'cls' in n:
                # out[i][slc] += p.sigmoid()
                out[i][slc] += p
            elif 'reg' in n:
                out[i][slc] += p.clamp(0, 1)
        for k in range(len(out)):
            out[k] = out[k] / overlap_norm
            if mask is not None:
                out[k] = out[k] * mask

        merged_preds = {self.pred_name[4:]: (out[0] > self.thres).float()}
        return self._preds_to_cpu(merged_preds)


    def _preds_to_cpu(self, preds):
        for k in preds:
            preds[k] = preds[k].data.cpu().numpy()[0, 0]
        return preds

    def _merge_preds(self, preds):
        merged_preds = dict()
        for n in self.pred_names:
            if 'cls' not in n:
                continue
            key_cls = n
            k = n.split('_')[-1]
            key_reg = n.replace('cls', 'reg')
            if key_reg in self.pred_names:
                v = (preds[key_cls] > self.thres).float() * preds[key_reg].clamp(1e-6, 1)
            else:
                v = (preds[key_cls] > self.thres).float()
            merged_preds[k] = v
        return merged_preds

    def _norm_preds(self, merged_preds):
        scalar = sum(merged_preds.values())
        scalar = scalar.clamp(1e-6)
        for k in merged_preds.keys():
            merged_preds[k] = merged_preds[k] / scalar
        assert sum(merged_preds.values()).max() <= 1
        return merged_preds

    def _build_slices(self, dataset):
        """Iterates over a given n-dim dataset patch-by-patch with a given stride
        and builds an array of slice positions.

        Returns:
            list of slices, i.e.
            [(slice, slice, slice, slice), ...] if len(shape) == 4
            [(slice, slice, slice), ...] if len(shape) == 3
        """
        patch_shape, stride_shape = self.patch_shape, self.stride_shape
        slices = []
        if dataset.ndim == 5:
            batch_size, in_channels, i_z, i_y, i_x = dataset.shape
            assert batch_size == 1, 'single input only'
        elif dataset.ndim == 4:
            in_channels, i_z, i_y, i_x = dataset.shape
        else:
            i_z, i_y, i_x = dataset.shape

        if isinstance(patch_shape, int):
            patch_shape = [patch_shape, ] * 3
        if isinstance(stride_shape, int):
            stride_shape = [stride_shape, ] * 3
        k_z, k_y, k_x = patch_shape
        s_z, s_y, s_x = stride_shape
        z_steps = self._gen_indices(i_z, k_z, s_z)
        for z in z_steps:
            y_steps = self._gen_indices(i_y, k_y, s_y)
            for y in y_steps:
                x_steps = self._gen_indices(i_x, k_x, s_x)
                for x in x_steps:
                    slice_idx = (
                        slice(z, z + k_z),
                        slice(y, y + k_y),
                        slice(x, x + k_x)
                    )
                    if dataset.ndim == 4:
                        slice_idx = (slice(0, in_channels),) + slice_idx
                    if dataset.ndim == 5:
                        slice_idx = \
                            (slice(0, batch_size), slice(0, in_channels)) +\
                            slice_idx
                    slices.append(slice_idx)
        return slices

    def _gen_indices(self, i, k, s):
        # print(i, k)
        assert i >= k, 'Sample size has to be bigger than the patch size'
        for j in range(0, i - k + 1, s):
            yield j
        if j + k < i:
            yield i - k


def main():
    cfg = get_configs()

    result_dir_pred = cfg.result_dir.replace('results', 'preds')

    result_dir = cfg.result_dir

    center_list = ['c1', 'c2', 'c3', 'c4']


    test_client_idx = center_list.index(cfg.test_center)


    logger = _build_output_dir(cfg, result_dir_pred)
    logger.info(pprint.pformat(vars(cfg)))

    result_sub_lists = result_dir.split('_')[-10:]

    fed_mode = list(filter(lambda x: 'fed' in x, result_sub_lists))[-1]


    # model = Model(1, 6)
    m = importlib.import_module('unet3d.model')
    model = getattr(m, cfg.model_type)(cfg.input_channel, cfg.class_num, cfg.num_stages, 'cbr')

    metric = DiceMetric(logger=logger)
    num_draw_max = 100000


    if torch.cuda.device_count() >= 1:
        logger.info("GPUs: " + cfg.gpus)
        device = torch.device("cuda:" + cfg.gpus)
    else:
        device = torch.device("cpu")

    for idx_cv_fold in range(1, 3):
        result_dir_i = cfg.result_dir + '_split_{}'.format(str(idx_cv_fold))

        model = _load_model_fed(
            fed_mode,
            model,
            result_dir_i,
            cfg.model_name,
            test_client_idx
        )


        model.to(device)

        data_loader_idx = build_test_loader(cfg, idx_cv_fold)

        tester = Tester(
            model, cfg.patch_size, cfg.stride_size, criteria=Loss(), thres=0.1)

        for idx, sample in enumerate(data_loader_idx):
            img_name = sample.pop('case_id')
            if isinstance(img_name, list):
                img_name = img_name[0]
            # BUG: sth wrong with this type
            if 'MPG' in img_name:
                continue
            logger.info('testing {}'.format(img_name))
            for k in sample.keys():
                if 'label' not in k:
                    sample[k] = sample[k].to(device)


            #  'data_flair_brain', 'data_label_lesion', 'data_t1_brain', 'data_t2_brain', 'data_dp_brain', 'data_gado_brain',

            if cfg.input_channel == 2:
                dict_preds = tester.predict(
                    torch.cat(
                        (sample['flair_image'], sample['t1_image']),
                        dim=1),
                    sample['valid'])

            elif cfg.input_channel == 5:
                dict_preds = tester.predict(
                    torch.cat(
                        (sample['flair_image'], sample['t1_image'], sample['t2_image'], sample['dp_image'], sample['gado_image']),
                        dim=1),
                    sample['valid'])

            else:
                dict_preds = tester.predict(
                    sample['flair_image'],
                    sample['valid'])
            metric.run_for_image(dict_preds, sample)
            #
            if idx < num_draw_max:
                _save_nifti_img(
                    dict_preds, result_dir_pred, img_name, sample)
            else:
                metric.summarize_all()
                assert 0

    metric.summarize_all()


if __name__ == '__main__':
    main()
