# Supplementary material for: Multiple sclerosis lesion segmentation: revisiting weighting mechanisms for federated learning
Source: Front Neurosci. 2023 May 18;17:1167612. doi: 10.3389/fnins.2023.1167612 (PMC10232857; doi:10.3389/fnins.2023.1167612)
Supplement: Supplementary file 1 [file Data_Sheet_1.ZIP › fed-msrw-source-code/utils/loss.py]

import torch
import torch.nn as nn
import torch.nn.functional as F
import numpy as np

class SoftDiceLoss(nn.Module):
    """
    Dice ratio loss
    # https://github.com/EKami/carvana-challenge/blob/original_unet/src/nn/losses.py
    """
    def __init__(self, weight=None, size_average=True):
        super(SoftDiceLoss, self).__init__()

    def forward(self, logits, targets):
        """
        :param logits: prediction probability \in [0, 1], size: batch_size x class_num x patch_size x patch_size x patch_size
        :param targets: class labels \in {0, 1, 2, 3}, size: batch_size x patch_size x patch_size x patch_size
        :return:
        """

        #convert dtype
        logits = logits.type(torch.float64)
        targets = targets.type(torch.uint8)
        #hyper para
        smooth = 1
        #get one-hot tensor
        y = torch.ones_like(targets)
        z = torch.zeros_like(targets)
        targets_c0 = torch.where(targets == 0, y, z)    #batch_size x patch_size x patch_size x patch_size
        targets_c1 = torch.where(targets == 1, y, z)    #batch_size x patch_size x patch_size x patch_size
        targets_c2 = torch.where(targets == 2, y, z)    #batch_size x patch_size x patch_size x patch_size
        targets_c3 = torch.where(targets == 3, y, z)    #batch_size x patch_size x patch_size x patch_size

        #get logits for different class
        logits_c0 = logits[:, 0, : , :, :]    #batch_size x patch_size x patch_size x patch_size
        logits_c1 = logits[:, 1, :, :, :]    #batch_size x patch_size x patch_size x patch_size
        logits_c2 = logits[:, 2, :, :, :]    #batch_size x patch_size x patch_size x patch_size
        logits_c3 = logits[:, 3, :, :, :]    #batch_size x patch_size x patch_size x patch_size

        # flatten tensor
        m1_c0 = logits_c0.reshape(-1)
        m1_c1 = logits_c1.reshape(-1)
        m1_c2 = logits_c2.reshape(-1)
        m1_c3 = logits_c3.reshape(-1)
        #flatten tensor, cast type
        m2_c0 = targets_c0.reshape(-1).type(torch.float64)
        m2_c1 = targets_c1.reshape(-1).type(torch.float64)
        m2_c2 = targets_c2.reshape(-1).type(torch.float64)
        m2_c3 = targets_c3.reshape(-1).type(torch.float64)

        num = logits_c0.size(0)*logits_c0.size(1)*logits_c0.size(2)*logits_c0.size(3) # number of tensor items
        #dice ratio, class 0
        intersection_c0 = m1_c0 * m2_c0
        score_c0 = 2. * (intersection_c0.sum() + smooth) / (m1_c0.sum() + m2_c0.sum() + smooth)
        score_c0 = 1. - score_c0.sum()
        # dice ratio, class 1
        intersection_c1 = (m1_c1 * m2_c1)
        score_c1 = 2. * (intersection_c1.sum() + smooth) / (m1_c1.sum() + m2_c1.sum() + smooth)
        score_c1 = 1. - score_c1.sum()
        # dice ratio, class 2
        intersection_c2 = m1_c2 * m2_c2
        score_c2 = 2. * (intersection_c2.sum() + smooth) / (m1_c2.sum() + m2_c2.sum() + smooth)
        score_c2 = 1. - score_c2.sum()
        # dice ratio, class 3
        intersection_c3 = m1_c3 * m2_c3
        score_c3 = 2. * (intersection_c3.sum() + smooth) / (m1_c3.sum() + m2_c3.sum() + smooth)
        score_c3 = 1. - score_c3.sum()

        score_avg = (score_c0 + score_c1 + score_c2 + score_c3) / 4.
        #cast type
        score_avg = score_avg.type(torch.float)
        return score_avg

        # num = targets_c0.size(0)
        #
        # probs = F.sigmoid(logits)
        # m1 = probs.view(num, -1)
        # m2 = targets.view(num, -1)
        # intersection = (m1 * m2)
        #
        # score = 2. * (intersection.sum(1) + smooth) / (m1.sum(1) + m2.sum(1) + smooth)
        # score = 1 - score.sum() / num
        # return score
