# Supplementary material for: Multiple sclerosis lesion segmentation: revisiting weighting mechanisms for federated learning
Source: Front Neurosci. 2023 May 18;17:1167612. doi: 10.3389/fnins.2023.1167612 (PMC10232857; doi:10.3389/fnins.2023.1167612)
Supplement: Supplementary file 1 [file Data_Sheet_1.ZIP › fed-msrw-source-code/utils/learningRate.py]

def restore_lr(optimizer, lr):
    """
    restore learning rate of optimizer
    :param
    optimizer: the optimizer
    lr: the learning rate
    :return:
    """
    for param_group in optimizer.param_groups:
        param_group['lr'] = lr

def get_lr(optimizer):
    """
    get learning rate
    :param optimizer:  an optimizer
    :return: learning rate
    """
    for param_group in optimizer.param_groups:
        return param_group['lr']
