# Supplementary material for: Multiple sclerosis lesion segmentation: revisiting weighting mechanisms for federated learning
Source: Front Neurosci. 2023 May 18;17:1167612. doi: 10.3389/fnins.2023.1167612 (PMC10232857; doi:10.3389/fnins.2023.1167612)
Supplement: Supplementary file 1 [file Data_Sheet_1.ZIP › fed-msrw-source-code/utils/dice_ratio.py]

import numpy as np

def dice_ratio(patch_pred, patch_label):
    """
    calculate dice coefficient
    :param patch_pred: DxHxWx4, each item \in {0, 1, 2, 3}
    :param patch_label: DxHxWx4, each item \in {0, 1, 2, 3}
    :return: the averaged dice ratio
    """
    # hyper parameter, overcome overflow
    epslon = 1e-3

    patch_label_bg = np.where(patch_label == 0, 1, 0)   #background label array
    patch_label_csf = np.where(patch_label == 1, 1, 0)  #csf label array
    patch_label_gm = np.where(patch_label == 2, 1, 0)   #gray matter label array
    patch_label_wm = np.where(patch_label == 3, 1, 0)   #white matter label array

    patch_pred_bg = np.where(patch_pred == 0, 1, 0)    #predicted background label array
    patch_pred_csf = np.where(patch_pred == 1, 1, 0)   #predicted csf label array
    patch_pred_gm = np.where(patch_pred == 2, 1, 0)    #predicted gray matter label array
    patch_pred_wm = np.where(patch_pred == 3, 1, 0)    #predicted white matter label array

    #dice ratio of background
    dr_bg = np.sum(patch_pred_bg[patch_label_bg == 1]) * 2.0 / (np.sum(patch_pred_bg) + np.sum(patch_label_bg) + epslon )
    #dice ratio of csf
    dr_csf = np.sum(patch_pred_csf[patch_label_csf == 1]) * 2.0 / (np.sum(patch_pred_csf) + np.sum(patch_label_csf) + epslon )
    #dice ratio of gray matter
    dr_gm = np.sum(patch_pred_gm[patch_label_gm == 1]) * 2.0 / (np.sum(patch_pred_gm) + np.sum(patch_label_gm) + epslon )
    #dice ratio of white matter
    dr_wm = np.sum(patch_pred_wm[patch_label_wm == 1]) * 2.0 / (np.sum(patch_pred_wm) + np.sum(patch_label_wm) + epslon )

    #averaged dice ratio
    # avg_dr = np.mean([dr_bg, dr_csf, dr_gm, dr_wm], dtype=np.float64)
    # return avg_dr

    return dr_bg, dr_csf, dr_gm, dr_wm
