# Supplementary material for: Multiple sclerosis lesion segmentation: revisiting weighting mechanisms for federated learning
Source: Front Neurosci. 2023 May 18;17:1167612. doi: 10.3389/fnins.2023.1167612 (PMC10232857; doi:10.3389/fnins.2023.1167612)
Supplement: Supplementary file 1 [file Data_Sheet_1.ZIP › fed-msrw-source-code/utils/DiceRatio.py]

import numpy as np

def dice_ratio(pred, label):
    '''Note: pred & label should only contain 0 or 1.
    '''


    return np.sum(pred[label==1])*2.0 / (np.sum(pred) + np.sum(label))
