# Supplementary material for: Multiple sclerosis lesion segmentation: revisiting weighting mechanisms for federated learning
Source: Front Neurosci. 2023 May 18;17:1167612. doi: 10.3389/fnins.2023.1167612 (PMC10232857; doi:10.3389/fnins.2023.1167612)
Supplement: Supplementary file 1 [file Data_Sheet_1.ZIP › fed-msrw-source-code/utils/__init__.py]

from .DiceRatio import dice_ratio
from .HausdorffDistance import ModHausdorffDist
from .loss import SoftDiceLoss
from .dice_ratio import dice_ratio
from .learningRate import restore_lr, get_lr
