# Supplementary material for: Multiple sclerosis lesion segmentation: revisiting weighting mechanisms for federated learning
Source: Front Neurosci. 2023 May 18;17:1167612. doi: 10.3389/fnins.2023.1167612 (PMC10232857; doi:10.3389/fnins.2023.1167612)
Supplement: Supplementary file 1 [file Data_Sheet_1.ZIP › fed-msrw-source-code/train_model_2.py]

import time
import os
import torch
import pprint
import nibabel as nib
# import apex.amp
# import math
# import itertools
import numpy as np
from tensorboardX import SummaryWriter
from mmcv.utils import get_logger

import torch.autograd
import torch.cuda
import torch.nn as nn
import torch.optim.lr_scheduler as lr_scheduler
from torch import optim
from torch.utils.data import DataLoader, RandomSampler

from utils import restore_lr, \
                  get_lr, \
                  dice_ratio, \
                  SoftDiceLoss

# neg / pos 188


def train_model(
        model,
        criteria,
        train_dataset,
        val_dataset,
        cfg,
        val_list = None):
    """
    train the model
    """
    # TODO: removed
    resume_from = cfg.resume_from
    epochs_per_val = cfg.epochs_per_vali
    lr = cfg.lr
    num_epochs = cfg.epochs
    batch_size = cfg.batch_size
    # result_dir = cfg.result_dir
    num_works = cfg.worker_num


    if cfg.train_modal == 'deepall':
        result_dir = cfg.result_dir + '_tgt_' + cfg.target_center
    elif cfg.train_modal == 'all_center':
        result_dir = cfg.result_dir + '_{}_'.format(cfg.train_modal) + 'fold' + str(cfg.idx_fold)
    elif cfg.train_modal == 'fullysup':
        result_dir = cfg.result_dir + '_fullysup_tgt_' + cfg.target_center + '_fold' + str(cfg.idx_fold)
    elif cfg.train_modal == 'single_sup':
        result_dir = cfg.result_dir + '_{}_'.format(cfg.train_modal) + cfg.target_center + '_fold' + str(cfg.idx_fold)
    elif cfg.train_modal == 'fedall':
        result_dir = cfg.result_dir + '_{}_'.format(cfg.train_modal) + 'fold' + str(cfg.idx_fold)
    else:
        result_dir = cfg.result_dir + '_{}_'.format(cfg.train_modal) + cfg.target_center

    # create output folder
    checkpoint_path = os.path.join(result_dir, 'checkpoint')
    if not os.path.exists(checkpoint_path):
        os.makedirs(checkpoint_path)
    # create logger
    timestamp = time.strftime('%Y%m%d_%H%M%S', time.localtime())
    log_file = os.path.join(result_dir, '{}.log'.format(timestamp))
    logger = get_logger('3d_seg', log_file)
    logger.propagate = False
    # create summary writer
    writer = SummaryWriter(result_dir)

    # print cfg
    logger.info(
        pprint.pformat(vars(cfg))
    )

    # model to GPU
    if torch.cuda.device_count() >= 1:
        logger.info("GPUs: " + cfg.gpus)
        device = torch.device("cuda:" + cfg.gpus)
    else:
        device = torch.device("cpu")
    model.to(device)

    # print(val_list)

    val_list_str = ' '.join([str(elem) for elem in val_list])

    logger.info("Validation cases in fold: " + str(cfg.idx_fold) + ' is ' + val_list_str)  # + val_name for val_name in val_list

    # init optimizer
    optimizer = optim.Adam(
        model.parameters(),
        lr=cfg.lr,
        weight_decay=cfg.weight_decay)

    # fp16
    # import epdb; epdb.st()
    # model, optimizer = apex.amp.initialize(model, optimizer, opt_level="O1")

    # model to distributed
    if torch.cuda.is_available():
        num_GPU = torch.cuda.device_count()
        if num_GPU > 1:
            model = nn.DataParallel(
                model, device_ids=[int(item) for item in cfg.gpus.split(',')])

    # init scheduler
    class Scheduler(lr_scheduler.ReduceLROnPlateau):
        def __init__(
            self,
            optimizer,
            **kwargs,
        ):
            super(Scheduler, self).__init__(
                optimizer,
                **kwargs)

        def get_last_lr(self):
            return self._last_lr

    scheduler = Scheduler(
        optimizer,
        mode='min',
        factor=0.5,
        patience=3,
        verbose=True,
        threshold_mode='rel',
        threshold=0.03,
        min_lr=cfg.lr * 0.01,
    )

    # create data loader
    if cfg.samples_per_epoch != -1:
        num_samples_epoch = cfg.samples_per_epoch
    else:
        num_samples_epoch = None
    if cfg.val_samples_per_epoch != -1:
        val_num_samples_epoch = cfg.val_samples_per_epoch
    else:
        val_num_samples_epoch = None
    train_sampler = RandomSampler(
        train_dataset,
        replacement=True,
        num_samples=num_samples_epoch)

    val_sampler = RandomSampler(
        val_dataset,
        replacement=True,
        num_samples=val_num_samples_epoch)

    train_loader = DataLoader(
        train_dataset,
        sampler=train_sampler,
        batch_size=batch_size,
        num_workers=num_works,
        pin_memory=True,
        drop_last=True)

    val_loader = DataLoader(
        val_dataset,
        sampler=val_sampler,
        batch_size=1,
        num_workers=num_works,
        pin_memory=True)

    # val_loader = DataLoader(val_dataset)


    dataloaders = {
        'train': train_loader,
        'val': val_loader}
    # dataset_sizes = {
    #     'train': len(train_dataset),
    #     'val': len(val_dataset)}

    since = time.time()
    # load model and parameters from checkpoint
    if resume_from is not None:
        assert os.path.isfile(resume_from)
        checkpoint = torch.load(resume_from)
        model.load_state_dict(checkpoint['model_state_dict'])
        optimizer.load_state_dict(checkpoint['optimizer_state_dict'])
        begin_epoch = checkpoint['epoch']
        # loss = checkpoint['loss']
        lr = checkpoint['learning_rate']
        restore_lr(optimizer, lr)
        logger.info(
            'resume training from Epoch: {}, Path: {}'.format(
                begin_epoch, resume_from))
    else:
        begin_epoch = 1

    best_loss = 1e8
    best_epoch = 0

    # train / validation epoch
    for epoch in range(begin_epoch, num_epochs+1):
        # train
        epoch_loss_stat = \
            run_one_epoch(
                model.train(),
                criteria,
                scheduler,
                optimizer,
                dataloaders['train'],
                logger,
                cfg,
                writer=writer,
                is_train=True,
                device=device,
                cur_epoch=epoch
            )
        loss_format = '  {} {:.4f}'
        loss_str = str()
        for k, v in epoch_loss_stat.items():
            if writer is not None:
                writer.add_scalar(
                    'Epoch Train Loss/{}'.format(k),
                    v,
                    epoch)
            loss_str += loss_format.format(k, v)
        logger.info('Epoch Train Summary:{}'.format(loss_str))

        # val & save
        if epoch % epochs_per_val == 0:
            epoch_loss_stat_val = \
                run_one_epoch(
                    model.eval(),
                    criteria,
                    scheduler,
                    optimizer,
                    dataloaders['val'],
                    logger,
                    cfg,
                    writer=writer,
                    is_train=False,
                    device=device,
                    cur_epoch=epoch
                )

            # epoch_loss_stat_val = \
            #     val_one_epoch(
            #         model,
            #         criteria,
            #         dataloaders['val'],
            #         cfg,
            #         device = device
            #     )


            loss_format = '  {} {:.4f}'
            lr_format = '  {} {:.8f}'
            loss_str = str()
            for k, v in epoch_loss_stat_val.items():
                if writer is not None:
                    writer.add_scalar(
                        'Epoch Val Loss/{}'.format(k),
                        v,
                        epoch)
                if 'lr' in k:
                    loss_str += lr_format.format(k, v)
                else:
                    loss_str += loss_format.format(k, v)
            logger.info('Epoch Valid Summary:{}'.format(loss_str))
            # save checkpoint
        #
            # update best model
            loss_epoch_val = epoch_loss_stat_val['loss'] / len(val_loader)
            if loss_epoch_val < best_loss:
                torch.save(
                    {
                        'epoch': epoch,
                        'model_state_dict': model.state_dict(),
                        'optimizer_state_dict': optimizer.state_dict(),
                        'loss': epoch_loss_stat_val['loss'],
                        'learning_rate': get_lr(optimizer)
                    },
                    os.path.join(checkpoint_path, 'best.pth'))
                best_epoch = epoch
                best_loss = loss_epoch_val

                print('Best validation epoch currently is: ', best_epoch)

        if epoch % cfg.epochs_save == 0 and epoch > 35:
            torch.save(
                {
                    'epoch': epoch,
                    'model_state_dict': model.state_dict(),
                    'optimizer_state_dict': optimizer.state_dict(),
                    'loss': epoch_loss_stat['loss'],
                    'learning_rate': get_lr(optimizer)
                },
                os.path.join(checkpoint_path, 'epoch_{}.pth'.format(epoch)))
            logger.info('Save checkpoint at epoch %d' % epoch)

    # end of training
    time_elapsed = time.time() - since
    logger.info('Training complete in {:.0f}m {:.0f}s'.format(
        time_elapsed // 60, time_elapsed % 60))

    # finished training
    logger.info(
        'Finished training. The best validation epoch is %d,' % best_epoch)
    # logger.info(
    #     'Finished training. The best validation epoch is %d,'
    #     'with validation accuracy: %.4f'
    #     'with dice coefficient: %.4f' % (best_epoch, best_acc, best_dr))


def run_one_epoch(
    model,
    criteria,
    scheduler,
    optimizer,
    dataloaders,
    logger,
    cfg,
    writer=None,
    cur_epoch=1,
    is_train=True,
    device='cpu',
):

    num_epochs = cfg.epochs
    interval = cfg.interval

    # init epoch loss stat
    epoch_loss_stat = dict()
    is_epoch_stat_set = False

    # Iterate over training data.
    # to be compatible with pytorch < 1.1.0
    iter_per_epoch = \
        dataloaders.sampler.num_samples // dataloaders.batch_sampler.batch_size

    epoch_start = time.time()
    for itr, sample in enumerate(dataloaders, start=1):

        batch_start = time.time()

        # get data & label
        input_images = list()
        input_labels = dict()
        # print('input keys, ', sample.keys())

        if cfg.input_channel == 2:
            for k, v in sample.items():
                if 'image' not in k:
                    input_labels[k] = v.to(device)
                else:
                    input_images.append(v.to(device))
        else:
            for k, v in sample.items():
                if 'image' not in k:
                    input_labels[k] = v.to(device)
                elif 'flair' in k:
                    input_images.append(v.to(device))

        if len(input_images) == 1:
            input_images = input_images[0]
        else:
            input_images = torch.cat(input_images, dim=1)
        # data_end = time.time()

        # forward
        # track grad history if only in train
        with torch.autograd.set_grad_enabled(is_train):
            # output from the model, ? x 4 x w x h x d
            # print('input shape, ', input_images.size(), torch.max(input_images), torch.min(input_images))
            preds = model(input_images)
            losses = criteria(preds, input_labels)


            # total loss
            loss = sum(losses.values()) / len(losses)
            losses['loss'] = loss
            # backward + optimize only if in training phase
            if is_train:
                # zero the parameter gradients
                optimizer.zero_grad()

                # calculate gradients for this batch
                # with apex.amp.scale_loss(loss, optimizer) as scaled_loss:
                #     scaled_loss.backward()
                #     torch.nn.utils.clip_grad_norm_(
                #         apex.amp.master_params(optimizer), 1)
                loss.backward()
                # update model
                optimizer.step()

        # sync to get accurate time
        # torch.cuda.synchronize()
        model_end = time.time()

        losses_ = dict()
        for k in losses.keys():
            losses_[k] = losses[k].item()
        for k, v in losses_.items():
            if not is_epoch_stat_set:
                epoch_loss_stat[k] = v
            else:
                try:
                    epoch_loss_stat[k] += v
                except KeyError:
                    epoch_loss_stat[k] = v
        if not is_epoch_stat_set:
            is_epoch_stat_set = True

        # batch_end = time.time()
        if is_train:
            if itr % interval == 0:
                loss_format = '  {} {:.4f}'
                loss_str = str()
                for k, v in losses_.items():
                    if writer is not None:
                        writer.add_scalar(
                            'Loss/{}'.format(k),
                            v,
                            itr+cur_epoch*iter_per_epoch)
                    loss_str += loss_format.format(k, v)
                logger.info(
                    'Epoch: [{}/{}]'
                    # '  Lr: {}'
                    '  Iter: [{}/{}]'
                    '  Time {:.4f}'
                    '{}'
                    .format(
                        cur_epoch, num_epochs,
                        # scheduler.get_lr(),
                        itr, iter_per_epoch,
                        model_end - batch_start,
                        loss_str,
                        ))

    # display time
    if is_train:
        epoch_time = time.time() - epoch_start
        logger.info(
            'Epoch time: {:.4f}s, '.format(
                epoch_time
                ))

    for k in epoch_loss_stat.keys():
        epoch_loss_stat[k] = epoch_loss_stat[k] / iter_per_epoch

    # scheduler set lr
    # if not is_train:
    #     scheduler.step(epoch_loss_stat['loss'])
    #     epoch_loss_stat['lr'] = scheduler.get_last_lr()[0]

    return epoch_loss_stat


def val_one_epoch(
    model,
    criteria,
    dataloaders,
    cfg,
    scheduler,
    device='cpu',
):


    # init epoch loss stat
    epoch_loss_stat = dict()
    is_epoch_stat_set = False

    # Iterate over training data.
    # to be compatible with pytorch < 1.1.0
    iter_per_epoch = \
        dataloaders.sampler.num_samples // dataloaders.batch_sampler.batch_size

    for itr, sample in enumerate(dataloaders, start=1):

        # get data & label
        input_images = list()
        input_labels = dict()
        #
        if cfg.input_channel == 2:
            for k, v in sample.items():
                if 'image' not in k:
                    input_labels[k] = v.to(device)
                else:
                    input_images.append(v.to(device))
        else:
            for k, v in sample.items():
                if 'image' not in k:
                    input_labels[k] = v.to(device)
                elif 'flair' in k:
                    input_images.append(v.to(device))
        #
        if len(input_images) == 1:
            input_images = input_images[0]
        else:
            input_images = torch.cat(input_images, dim=1)

        model_val = model.eval()


        preds = model_val(input_images)
        losses_val = criteria(preds, input_labels)
        loss_avg = sum(losses_val.values()) / len(losses_val)
        losses_val['loss'] = loss_avg

        # model.train()
        # print(losses)
        losses_ = dict()


        for k in losses_val.keys():
            losses_[k] = losses_val[k].item()

        for k, v in losses_.items():
            if not is_epoch_stat_set:
                epoch_loss_stat[k] = v
            else:
                try:
                    epoch_loss_stat[k] += v
                except KeyError:
                    epoch_loss_stat[k] = v
        if not is_epoch_stat_set:
            is_epoch_stat_set = True


    for k in epoch_loss_stat.keys():
        epoch_loss_stat[k] = epoch_loss_stat[k] / iter_per_epoch

    scheduler.step(epoch_loss_stat['loss'])
    epoch_loss_stat['lr'] = scheduler.get_last_lr()[0]

    return epoch_loss_stat
