# Supplementary material for: Multiple sclerosis lesion segmentation: revisiting weighting mechanisms for federated learning
Source: Front Neurosci. 2023 May 18;17:1167612. doi: 10.3389/fnins.2023.1167612 (PMC10232857; doi:10.3389/fnins.2023.1167612)
Supplement: Supplementary file 1 [file Data_Sheet_1.ZIP › fed-msrw-source-code/train_fed_ims_msseg.py]

import os
import sys
import random
import importlib
import numpy as np

import torch.cuda

from torchvision import transforms

import csv

from config import get_configs

from train_model_fed1 import train_model
from dataset_builder_fl.LesionDataset_2 import \
    BrainDataset, \
    Standardize, \
    RandomValidCrop, \
    Permute, \
    RandomFlip, \
    RandomRotate90, \
    NormMRI


import warnings
warnings.filterwarnings("ignore")


def set_random_seed(seed, deterministic=False):
    """Set random seed.
    cfg:
        seed (int): Seed to be used.
        deterministic (bool): Whether to set the deterministic option for
            CUDNN backend, i.e., set `torch.backends.cudnn.deterministic`
            to True and `torch.backends.cudnn.benchmark` to False.
            Default: False.
    """
    random.seed(seed)
    np.random.seed(seed)
    torch.manual_seed(seed)
    torch.cuda.manual_seed_all(seed)
    if deterministic:
        torch.backends.cudnn.deterministic = True
        torch.backends.cudnn.benchmark = False


def read_id_from_centre_file(path_to_file, centre_folder):
    """
    read list of IDs from file
    :param path_to_file: path to csv file contains IDs, each ID lays one row in the file
    :return: list of IDs
    """
    # print(path_to_file)

    if not os.path.exists(path_to_file):
        print("Error." + path_to_file + " does not exist")
        return
    elif os.path.isdir(path_to_file):
        return [path_to_file.rstrip('/').rsplit('/')[-1]]
    elif os.path.isfile(path_to_file) and '.nii' in path_to_file:
        return [path_to_file]


    id_list = []
    with open(path_to_file, "r") as csvfile:
        reader = csv.reader(csvfile)
        for row in reader:
            # id_list.append(row[0])
            id_list.append(os.path.join(centre_folder, row[0]))

    return id_list


if __name__ == '__main__':
    # get option
    cfg = get_configs()

    # initialize torch/cuda
    set_random_seed(cfg.manual_seed)

    # build model
    m = importlib.import_module('unet3d.model')
    model = getattr(m, cfg.model_type)(cfg.input_channel, cfg.class_num, cfg.num_stages, 'cbr')


    domain_list = ['c1', 'c2', 'c3', 'c4']

    criteria = getattr(m, cfg.loss_type)()


    idx_list_train_all = []
    idx_list_val_all = []

    data_dir = cfg.data_root

    train_datasets_list = []
    val_datasets_list = []

    for center_i_name in domain_list:

        csv_center = os.path.join(cfg.data_root, cfg.csv_name, center_i_name,
                                     'case_id_list_train_split{}.csv'.format(str(cfg.idx_fold)))


        # print(csv_tgt_train, tgt_name)
        inds_center_all = read_id_from_centre_file(csv_center, center_i_name)

        inds_center_train = inds_center_all

        random.shuffle(inds_center_all)

        inds_center_val = inds_center_all


        center_dataset_train = BrainDataset(
            None,
            data_dir,
            cfg.train_label_dir,
            dtype='pt',
            transform=transforms.Compose([
                Permute(),
                NormMRI(),
                RandomValidCrop(cfg.patch_size),
                RandomFlip(),
                RandomRotate90(),
            ]),
            input_inds=inds_center_train,
            pt_data_name='lesion_seg_data_1mm.pt'
        )

        center_dataset_val = BrainDataset(
            None,
            data_dir,
            cfg.train_label_dir,
            dtype='pt',
            transform=transforms.Compose([
                Permute(),
                NormMRI(),
                RandomValidCrop(cfg.patch_size),
            ]),
            input_inds=inds_center_val,
            pt_data_name='lesion_seg_data_1mm.pt'
        )


        train_datasets_list.append(center_dataset_train)
        val_datasets_list.append(center_dataset_val)


    train_model(
        model_server=model,
        criteria=criteria,
        train_datasets_list=train_datasets_list,
        val_datasets_list =val_datasets_list,
        domain_list = domain_list,
        cfg=cfg)
