# Supplementary material for: Multiple sclerosis lesion segmentation: revisiting weighting mechanisms for federated learning
Source: Front Neurosci. 2023 May 18;17:1167612. doi: 10.3389/fnins.2023.1167612 (PMC10232857; doi:10.3389/fnins.2023.1167612)
Supplement: Supplementary file 1 [file Data_Sheet_1.ZIP › fed-msrw-source-code/unet3d/buildingblocks.py]

from functools import partial

import torch
from torch import nn as nn
from torch.nn import functional as F


def conv3d(in_channels, out_channels, kernel_size, bias, padding):
    return nn.Conv3d(in_channels, out_channels, kernel_size, padding=padding, bias=bias)


def conv3dwt(inputs, weight, bias = None, stride=1, padding=1, dilation=1, groups=1):

    device = inputs.get_device()

    # print('cuda device, ', device)

    inputs = inputs.cuda(device)
    weight = weight.cuda(device)
    if bias:
        bias = bias.cuda(device)

    return F.conv3d(inputs, weight, bias, stride, padding, dilation, groups)

def create_conv(in_channels, out_channels, kernel_size, order, num_groups, padding):
    """
    Create a list of modules with together constitute a single conv layer with non-linearity
    and optional batchnorm/groupnorm.

    Args:
        in_channels (int): number of input channels
        out_channels (int): number of output channels
        kernel_size(int or tuple): size of the convolving kernel
        order (string): order of things, e.g.
            'cr' -> conv + ReLU
            'gcr' -> groupnorm + conv + ReLU
            'cl' -> conv + LeakyReLU
            'ce' -> conv + ELU
            'bcr' -> batchnorm + conv + ReLU
        num_groups (int): number of groups for the GroupNorm
        padding (int or tuple): add zero-padding added to all three sides of the input

    Return:
        list of tuple (name, module)
    """
    assert 'c' in order, "Conv layer MUST be present"
    assert order[0] not in 'rle', 'Non-linearity cannot be the first operation in the layer'

    modules = []
    for i, char in enumerate(order):
        if char == 'r':
            modules.append(('ReLU', nn.ReLU(inplace=True)))
        elif char == 'l':
            modules.append(('LeakyReLU', nn.LeakyReLU(negative_slope=0.1, inplace=True)))
        elif char == 'e':
            modules.append(('ELU', nn.ELU(inplace=True)))
        elif char == 'c':
            # add learnable bias only in the absence of batchnorm/groupnorm
            bias = not ('g' in order or 'b' in order)
            modules.append(('conv', conv3d(in_channels, out_channels, kernel_size, bias, padding=padding)))
        elif char == 'g':
            is_before_conv = i < order.index('c')
            if is_before_conv:
                num_channels = in_channels
            else:
                num_channels = out_channels

            # use only one group if the given number of groups is greater than the number of channels
            if num_channels < num_groups:
                num_groups = 1

            assert num_channels % num_groups == 0, f'Expected number of channels in input to be divisible by num_groups. num_channels={num_channels}, num_groups={num_groups}'
            modules.append(('groupnorm', nn.GroupNorm(num_groups=num_groups, num_channels=num_channels)))
        elif char == 'b':
            is_before_conv = i < order.index('c')
            if is_before_conv:
                modules.append(('batchnorm', nn.BatchNorm3d(in_channels)))
            else:
                modules.append(('batchnorm', nn.BatchNorm3d(out_channels)))
        else:
            raise ValueError(f"Unsupported layer type '{char}'. MUST be one of ['b', 'g', 'r', 'l', 'e', 'c']")

    # print(modules)

    return modules


class SingleConv(nn.Sequential):
    """
    Basic convolutional module consisting of a Conv3d, non-linearity and optional batchnorm/groupnorm. The order
    of operations can be specified via the `order` parameter

    Args:
        in_channels (int): number of input channels
        out_channels (int): number of output channels
        kernel_size (int or tuple): size of the convolving kernel
        order (string): determines the order of layers, e.g.
            'cr' -> conv + ReLU
            'crg' -> conv + ReLU + groupnorm
            'cl' -> conv + LeakyReLU
            'ce' -> conv + ELU
        num_groups (int): number of groups for the GroupNorm
        padding (int or tuple):
    """

    def __init__(self, in_channels, out_channels, kernel_size=3, order='gcr', num_groups=8, padding=1):
        super(SingleConv, self).__init__()

        for name, module in create_conv(in_channels, out_channels, kernel_size, order, num_groups, padding=padding):
            self.add_module(name, module)


class DoubleConv(nn.Sequential):
    """
    A module consisting of two consecutive convolution layers (e.g. BatchNorm3d+ReLU+Conv3d).
    We use (Conv3d+ReLU+GroupNorm3d) by default.
    This can be changed however by providing the 'order' argument, e.g. in order
    to change to Conv3d+BatchNorm3d+ELU use order='cbe'.
    Use padded convolutions to make sure that the output (H_out, W_out) is the same
    as (H_in, W_in), so that you don't have to crop in the decoder path.

    Args:
        in_channels (int): number of input channels
        out_channels (int): number of output channels
        encoder (bool): if True we're in the encoder path, otherwise we're in the decoder
        kernel_size (int or tuple): size of the convolving kernel
        order (string): determines the order of layers, e.g.
            'cr' -> conv + ReLU
            'crg' -> conv + ReLU + groupnorm
            'cl' -> conv + LeakyReLU
            'ce' -> conv + ELU
        num_groups (int): number of groups for the GroupNorm
        padding (int or tuple): add zero-padding added to all three sides of the input
    """

    def __init__(self, in_channels, out_channels, encoder, kernel_size=3, order='gcr', num_groups=8, padding=1):
        super(DoubleConv, self).__init__()
        if encoder:
            # we're in the encoder path
            conv1_in_channels = in_channels
            conv1_out_channels = out_channels // 2
            if conv1_out_channels < in_channels:
                conv1_out_channels = in_channels
            conv2_in_channels, conv2_out_channels = conv1_out_channels, out_channels
        else:
            # we're in the decoder path, decrease the number of channels in the 1st convolution
            conv1_in_channels, conv1_out_channels = in_channels, out_channels
            conv2_in_channels, conv2_out_channels = out_channels, out_channels

        # conv1
        self.add_module('SingleConv1',
                        SingleConv(conv1_in_channels, conv1_out_channels, kernel_size, order, num_groups,
                                   padding=padding))
        # conv2
        self.add_module('SingleConv2',
                        SingleConv(conv2_in_channels, conv2_out_channels, kernel_size, order, num_groups,
                                   padding=padding))


class ExtResNetBlock(nn.Module):
    """
    Basic UNet block consisting of a SingleConv followed by the residual block.
    The SingleConv takes care of increasing/decreasing the number of channels and also ensures that the number
    of output channels is compatible with the residual block that follows.
    This block can be used instead of standard DoubleConv in the Encoder module.
    Motivated by: https://arxiv.org/pdf/1706.00120.pdf

    Notice we use ELU instead of ReLU (order='cge') and put non-linearity after the groupnorm.
    """

    def __init__(self, in_channels, out_channels, kernel_size=3, order='cge', num_groups=8, **kwargs):
        super(ExtResNetBlock, self).__init__()

        # first convolution
        self.conv1 = SingleConv(in_channels, out_channels, kernel_size=kernel_size, order=order, num_groups=num_groups)
        # residual block
        self.conv2 = SingleConv(out_channels, out_channels, kernel_size=kernel_size, order=order, num_groups=num_groups)
        # remove non-linearity from the 3rd convolution since it's going to be applied after adding the residual
        n_order = order
        for c in 'rel':
            n_order = n_order.replace(c, '')
        self.conv3 = SingleConv(out_channels, out_channels, kernel_size=kernel_size, order=n_order,
                                num_groups=num_groups)

        # create non-linearity separately
        if 'l' in order:
            self.non_linearity = nn.LeakyReLU(negative_slope=0.1, inplace=True)
        elif 'e' in order:
            self.non_linearity = nn.ELU(inplace=True)
        else:
            self.non_linearity = nn.ReLU(inplace=True)

    def forward(self, x):
        # apply first convolution and save the output as a residual
        out = self.conv1(x)
        residual = out

        # residual block
        out = self.conv2(out)
        out = self.conv3(out)

        out += residual
        out = self.non_linearity(out)

        return out


class Encoder(nn.Module):
    """
    A single module from the encoder path consisting of the optional max
    pooling layer (one may specify the MaxPool kernel_size to be different
    than the standard (2,2,2), e.g. if the volumetric data is anisotropic
    (make sure to use complementary scale_factor in the decoder path) followed by
    a DoubleConv module.
    Args:
        in_channels (int): number of input channels
        out_channels (int): number of output channels
        conv_kernel_size (int or tuple): size of the convolving kernel
        apply_pooling (bool): if True use MaxPool3d before DoubleConv
        pool_kernel_size (int or tuple): the size of the window
        pool_type (str): pooling layer: 'max' or 'avg'
        basic_module(nn.Module): either ResNetBlock or DoubleConv
        conv_layer_order (string): determines the order of layers
            in `DoubleConv` module. See `DoubleConv` for more info.
        num_groups (int): number of groups for the GroupNorm
        padding (int or tuple): add zero-padding added to all three sides of the input
    """

    def __init__(self, in_channels, out_channels, conv_kernel_size=3, apply_pooling=True,
                 pool_kernel_size=2, pool_type='max', basic_module=DoubleConv, conv_layer_order='gcr',
                 num_groups=8, padding=1):
        super(Encoder, self).__init__()
        assert pool_type in ['max', 'avg']
        if apply_pooling:
            if pool_type == 'max':
                self.pooling = nn.MaxPool3d(kernel_size=pool_kernel_size)
            else:
                self.pooling = nn.AvgPool3d(kernel_size=pool_kernel_size)
        else:
            self.pooling = None

        self.basic_module = basic_module(in_channels, out_channels,
                                         encoder=True,
                                         kernel_size=conv_kernel_size,
                                         order=conv_layer_order,
                                         num_groups=num_groups,
                                         padding=padding)

    def forward(self, x):
        if self.pooling is not None:
            x = self.pooling(x)
        x = self.basic_module(x)
        return x


class EncoderWT(nn.Module):
    """

    """

    def __init__(self, in_channels, out_channels, conv_kernel_size=3, apply_pooling=True,
                 pool_kernel_size=2, pool_type='max', conv_layer_order='gcr',
                 num_groups=8, padding=1):
        super(EncoderWT, self).__init__()
        assert pool_type in ['max', 'avg']
        if apply_pooling:
            if pool_type == 'max':
                self.pooling = nn.MaxPool3d(kernel_size=pool_kernel_size)
            else:
                self.pooling = nn.AvgPool3d(kernel_size=pool_kernel_size)
        else:
            self.pooling = None


        self.relu = nn.ReLU(inplace=True)

        conv1_in_channels = in_channels
        conv1_out_channels = out_channels // 2

        num_channels1 = in_channels

        num_channels2 = conv1_out_channels


        if 'g' in conv_layer_order:

            if num_channels1 < num_groups:
                num_groups1 = 1
            else:
                num_groups1 = num_groups

            if num_channels2 < num_groups:
                num_groups2 = 1
            else:
                num_groups2 = num_groups

            # assert num_channels % num_groups == 0, f'Expected number of channels in input to be divisible by num_groups. num_channels={num_channels}, num_groups={num_groups}'
            self.norm1 =  nn.GroupNorm(num_groups=num_groups1, num_channels=num_channels1)

            self.norm2= nn.GroupNorm(num_groups=num_groups2, num_channels=num_channels2)

        elif 'b' in conv_layer_order:


            self.norm1 = nn.BatchNorm3d(num_channels1)
            self.norm2 = nn.BatchNorm3d(num_channels2)


        self.conv1 = conv3d(conv1_in_channels, conv1_out_channels, conv_kernel_size, bias=False, padding=padding)

        self.conv2 = conv3d(conv1_out_channels, out_channels, conv_kernel_size, bias=False, padding=padding)

    def forward(self, x, weights=None, layer_idx=None):
        if self.pooling is not None:
            x = self.pooling(x)


        if weights == None:
            weight_1, bias_1 = self.conv1.weight, self.conv1.bias
            weight_2, bias_2 = self.conv2.weight, self.conv2.bias


        else:
            layer_idx = 'module.model.' + layer_idx
            weight_1= weights[layer_idx+'.conv1.weight']
            weight_2 = weights[layer_idx+'.conv2.weight']


        x = self.norm1(x)
        x = conv3dwt(x, weight_1)
        x = self.relu(x)

        y = self.norm2(x)
        y = conv3dwt(y, weight_2)
        y = self.relu(y)

        return y


class DecoderWT(nn.Module):
    """

    """

    def __init__(self, in_channels, out_channels, conv_kernel_size=3, scale_factor=(2, 2, 2), basic_module=DoubleConv,
                 conv_layer_order='gcr', num_groups=8, mode='nearest', padding=1):
        super(DecoderWT, self).__init__()

        self.upsampling = Upsampling(transposed_conv=False, in_channels=in_channels, out_channels=out_channels,
                                     kernel_size=conv_kernel_size, scale_factor=scale_factor, mode=mode)
        # concat joining
        self.joining = partial(self._joining, concat=True)

        self.relu = nn.ReLU(inplace=True)

        conv1_in_channels = in_channels
        conv1_out_channels = out_channels // 2

        num_channels1 = in_channels

        num_channels2 = conv1_out_channels

        if 'g' in conv_layer_order:

            if num_channels1 < num_groups:
                num_groups1 = 1
            else:
                num_groups1 = num_groups

            if num_channels2 < num_groups:
                num_groups2 = 1
            else:
                num_groups2 = num_groups

            # assert num_channels % num_groups == 0, f'Expected number of channels in input to be divisible by num_groups. num_channels={num_channels}, num_groups={num_groups}'
            self.norm1 = nn.GroupNorm(num_groups=num_groups1, num_channels=num_channels1)

            self.norm2 = nn.GroupNorm(num_groups=num_groups2, num_channels=num_channels2)

        elif 'b' in conv_layer_order:

            self.norm1 = nn.BatchNorm3d(num_channels1)
            self.norm2 = nn.BatchNorm3d(num_channels2)

        self.conv1 = conv3d(conv1_in_channels, conv1_out_channels, conv_kernel_size, bias=False, padding=padding)

        self.conv2 = conv3d(conv1_out_channels, out_channels, conv_kernel_size, bias=False, padding=padding)


    def forward(self, encoder_features, x, weights=None, layer_idx=None):
        x = self.upsampling(encoder_features=encoder_features, x=x)
        x = self.joining(encoder_features, x)

        if weights == None:
            weight_1, bias_1 = self.conv1.weight, self.conv1.bias
            weight_2, bias_2 = self.conv2.weight, self.conv2.bias


        else:
            layer_idx = 'module.model.' + layer_idx
            weight_1 = weights[layer_idx+'.conv1.weight']
            weight_2 = weights[layer_idx+'.conv2.weight']


        x = self.norm1(x)
        x = conv3dwt(x, weight_1)
        x = self.relu(x)

        y = self.norm2(x)
        y = conv3dwt(y, weight_2)
        y = self.relu(y)

        return y

    @staticmethod
    def _joining(encoder_features, x, concat):
        if concat:
            return torch.cat((encoder_features, x), dim=1)
        else:
            return encoder_features + x

class Decoder(nn.Module):
    """
    A single module for decoder path consisting of the upsampling layer
    (either learned ConvTranspose3d or nearest neighbor interpolation) followed by a basic module (DoubleConv or ExtResNetBlock).
    Args:
        in_channels (int): number of input channels
        out_channels (int): number of output channels
        conv_kernel_size (int or tuple): size of the convolving kernel
        scale_factor (tuple): used as the multiplier for the image H/W/D in
            case of nn.Upsample or as stride in case of ConvTranspose3d, must reverse the MaxPool3d operation
            from the corresponding encoder
        basic_module(nn.Module): either ResNetBlock or DoubleConv
        conv_layer_order (string): determines the order of layers
            in `DoubleConv` module. See `DoubleConv` for more info.
        num_groups (int): number of groups for the GroupNorm
        padding (int or tuple): add zero-padding added to all three sides of the input
    """

    def __init__(self, in_channels, out_channels, conv_kernel_size=3, scale_factor=(2, 2, 2), basic_module=DoubleConv,
                 conv_layer_order='gcr', num_groups=8, mode='nearest', padding=1):
        super(Decoder, self).__init__()
        if basic_module == DoubleConv:
            # if DoubleConv is the basic_module use interpolation for upsampling and concatenation joining
            self.upsampling = Upsampling(transposed_conv=False, in_channels=in_channels, out_channels=out_channels,
                                         kernel_size=conv_kernel_size, scale_factor=scale_factor, mode=mode)
            # concat joining
            self.joining = partial(self._joining, concat=True)
        else:
            # if basic_module=ExtResNetBlock use transposed convolution upsampling and summation joining
            self.upsampling = Upsampling(transposed_conv=True, in_channels=in_channels, out_channels=out_channels,
                                         kernel_size=conv_kernel_size, scale_factor=scale_factor, mode=mode)
            # sum joining
            self.joining = partial(self._joining, concat=False)
            # adapt the number of in_channels for the ExtResNetBlock
            in_channels = out_channels

        self.basic_module = basic_module(in_channels, out_channels,
                                         encoder=False,
                                         kernel_size=conv_kernel_size,
                                         order=conv_layer_order,
                                         num_groups=num_groups,
                                         padding=padding)

    def forward(self, encoder_features, x):
        x = self.upsampling(encoder_features=encoder_features, x=x)
        x = self.joining(encoder_features, x)
        x = self.basic_module(x)
        return x

    @staticmethod
    def _joining(encoder_features, x, concat):
        if concat:
            return torch.cat((encoder_features, x), dim=1)
        else:
            return encoder_features + x


class Upsampling(nn.Module):
    """
    Upsamples a given multi-channel 3D data using either interpolation or learned transposed convolution.

    Args:
        transposed_conv (bool): if True uses ConvTranspose3d for upsampling, otherwise uses interpolation
        in_channels (int): number of input channels for transposed conv
            used only if transposed_conv is True
        out_channels (int): number of output channels for transpose conv
            used only if transposed_conv is True
        kernel_size (int or tuple): size of the convolving kernel
            used only if transposed_conv is True
        scale_factor (int or tuple): stride of the convolution
            used only if transposed_conv is True
        mode (str): algorithm used for upsampling:
            'nearest' | 'linear' | 'bilinear' | 'trilinear' | 'area'. Default: 'nearest'
            used only if transposed_conv is False
    """

    def __init__(self, transposed_conv, in_channels=None, out_channels=None, kernel_size=3,
                 scale_factor=(2, 2, 2), mode='nearest'):
        super(Upsampling, self).__init__()

        if transposed_conv:
            # make sure that the output size reverses the MaxPool3d from the corresponding encoder
            # (D_out = (D_in − 1) ×  stride[0] − 2 ×  padding[0] +  kernel_size[0] +  output_padding[0])
            self.upsample = nn.ConvTranspose3d(in_channels, out_channels, kernel_size=kernel_size, stride=scale_factor,
                                               padding=1)
        else:
            self.upsample = partial(self._interpolate, mode=mode)

    def forward(self, encoder_features, x):
        output_size = encoder_features.size()[2:]
        return self.upsample(x, output_size)

    @staticmethod
    def _interpolate(x, size, mode):
        return F.interpolate(x, size=size, mode=mode)


class Discriminator(nn.Module):
    def __init__(self, in_channels, out_channels, layer_order='gcr',
                 num_groups=8, conv_padding=1):
        super(Discriminator, self).__init__()

        kernel_size = (3, 3, 3)
        self.out_channels = out_channels

        self.final_activation = nn.Softmax(dim=1)

        mid_channels = in_channels // 2

        self.dis_conv1 = SingleConv(in_channels, in_channels, kernel_size, layer_order, num_groups,
                                    padding=conv_padding)

        self.dis_conv2 = SingleConv(in_channels, mid_channels, kernel_size, layer_order, num_groups,
                                    padding=conv_padding)

        self.dis_conv3 = SingleConv(mid_channels, mid_channels, kernel_size, layer_order, num_groups,
                                    padding=conv_padding)


        self.final_conv = nn.Conv3d(mid_channels, out_channels, 1)

        self.max_pool_3d = nn.MaxPool3d(3, stride=2)

    def forward(self, input):
        output = self.dis_conv1(input)
        # output = self.max_pool_3d(output)

        output = self.dis_conv2(output)
        # output = self.max_pool_3d(output)

        output = self.dis_conv3(output)
        # output = self.max_pool_3d(output)

        output = self.final_conv(output)

        # print('out sizsde, dis', output.size())

        return output


class DiscriminatorBottom(nn.Module):
    def __init__(self, in_channels, out_channels, layer_order='gcr',
                 num_groups=8, conv_padding=1):
        super(DiscriminatorBottom, self).__init__()

        kernel_size = (3, 3, 3)
        self.out_channels = out_channels

        self.final_activation = nn.Softmax(dim=1)

        mid_channels = in_channels // 2

        self.dis_conv1 = SingleConv(in_channels, in_channels, kernel_size, layer_order, num_groups,
                                    padding=conv_padding)

        self.dis_conv2 = SingleConv(in_channels, mid_channels, kernel_size, layer_order, num_groups,
                                    padding=conv_padding)

        self.dis_conv3 = SingleConv(mid_channels, mid_channels, kernel_size, layer_order, num_groups,
                                    padding=conv_padding)


        self.final_conv = nn.Conv3d(mid_channels, out_channels, 1)


    def forward(self, input):
        # print(input.size())
        output = self.dis_conv1(input)
        output = self.dis_conv2(output)
        output = self.dis_conv3(output)

        output = self.final_conv(output)

        return output


class MLPBlock(nn.Module):
    """
    A multi-layer perceptron block, based on: "Dosovitskiy et al.,
    An Image is Worth 16x16 Words: Transformers for Image Recognition at Scale <https://arxiv.org/abs/2010.11929>"
    """

    def __init__(self, in_dim, hidden_dim, out_dim, dropout_rate= 0.0):
        """
        Args:
            hidden_size: dimension of hidden layer.
            mlp_dim: dimension of feedforward layer.
            dropout_rate: faction of the input units to drop.
        """

        super().__init__()

        if not (0 <= dropout_rate <= 1):
            raise ValueError("dropout_rate should be between 0 and 1.")

        self.linear1 = nn.Linear(in_dim, hidden_dim)
        self.linear2 = nn.Linear(hidden_dim, hidden_dim)
        self.fn = nn.ReLU()
        self.drop1 = nn.Dropout(dropout_rate)
        self.drop2 = nn.Dropout(dropout_rate)

        self.linear3 = nn.Linear(hidden_dim, out_dim)

    def forward(self, x):
        x = self.fn(self.linear1(x))
        x = self.drop1(x)

        x = self.fn(self.linear2(x))
        x = self.drop2(x)

        x = self.linear3(x)

        return x


class DiscriminatorMLP(nn.Module):
    def __init__(self, in_channels, out_channels):
        super(DiscriminatorMLP, self).__init__()

        self.out_channels = out_channels

        self.final_activation = nn.Softmax(dim=1)

        mid_channels = in_channels // 4

        self.mlp_blocks = MLPBlock(in_dim=in_channels, hidden_dim=mid_channels, out_dim=out_channels)


    def forward(self, input):

        x_size = input.size()[2:]

        bs = input.size(0)

        x = F.avg_pool3d(input, x_size).view(bs, -1)

        # print(x.size())

        output = self.mlp_blocks(x)

        return output
