# Supplementary material for: Multiple sclerosis lesion segmentation: revisiting weighting mechanisms for federated learning
Source: Front Neurosci. 2023 May 18;17:1167612. doi: 10.3389/fnins.2023.1167612 (PMC10232857; doi:10.3389/fnins.2023.1167612)
Supplement: Supplementary file 1 [file Data_Sheet_1.ZIP › fed-msrw-source-code/unet3d/model.py]

import importlib

import torch
import torch.nn as nn

# from pytorch3dunet.unet3d.buildingblocks import Encoder, Decoder, DoubleConv, ExtResNetBlock
# from pytorch3dunet.unet3d.utils import number_of_features_per_level
from .buildingblocks import Encoder, Decoder, DoubleConv, ExtResNetBlock
from .utils import number_of_features_per_level


class Abstract3DUNet(nn.Module):
    """
    Base class for standard and residual UNet.

    Args:
        in_channels (int): number of input channels
        out_channels (int): number of output segmentation masks;
            Note that that the of out_channels might correspond to either
            different semantic classes or to different binary segmentation mask.
            It's up to the user of the class to interpret the out_channels and
            use the proper loss criterion during training (i.e. CrossEntropyLoss (multi-class)
            or BCEWithLogitsLoss (two-class) respectively)
        f_maps (int, tuple): number of feature maps at each level of the encoder; if it's an integer the number
            of feature maps is given by the geometric progression: f_maps ^ k, k=1,2,3,4
        final_sigmoid (bool): if True apply element-wise nn.Sigmoid after the
            final 1x1 convolution, otherwise apply nn.Softmax. MUST be True if nn.BCELoss (two-class) is used
            to train the model. MUST be False if nn.CrossEntropyLoss (multi-class) is used to train the model.
        basic_module: basic model for the encoder/decoder (DoubleConv, ExtResNetBlock, ....)
        layer_order (string): determines the order of layers
            in `SingleConv` module. e.g. 'crg' stands for Conv3d+ReLU+GroupNorm3d.
            See `SingleConv` for more info
        f_maps (int, tuple): if int: number of feature maps in the first conv layer of the encoder (default: 64);
            if tuple: number of feature maps at each level
        num_groups (int): number of groups for the GroupNorm
        num_levels (int): number of levels in the encoder/decoder path (applied only if f_maps is an int)
        is_segmentation (bool): if True (semantic segmentation problem) Sigmoid/Softmax normalization is applied
            after the final convolution; if False (regression problem) the normalization layer is skipped at the end
        testing (bool): if True (testing mode) the `final_activation` (if present, i.e. `is_segmentation=true`)
            will be applied as the last operation during the forward pass; if False the model is in training mode
            and the `final_activation` (even if present) won't be applied; default: False
        conv_kernel_size (int or tuple): size of the convolving kernel in the basic_module
        pool_kernel_size (int or tuple): the size of the window
        conv_padding (int or tuple): add zero-padding added to all three sides of the input
    """

    def __init__(self, in_channels, out_channels, final_sigmoid, basic_module, f_maps=64, layer_order='gcr',
                 num_groups=8, num_levels=4, is_segmentation=True, testing=False,
                 conv_kernel_size=3, pool_kernel_size=2, conv_padding=1, **kwargs):
        super(Abstract3DUNet, self).__init__()

        self.testing = testing

        if isinstance(f_maps, int):
            f_maps = number_of_features_per_level(f_maps, num_levels=num_levels)

        # create encoder path consisting of Encoder modules. Depth of the encoder is equal to `len(f_maps)`
        encoders = []
        for i, out_feature_num in enumerate(f_maps):
            if i == 0:
                encoder = Encoder(in_channels, out_feature_num,
                                  apply_pooling=False,  # skip pooling in the firs encoder
                                  basic_module=basic_module,
                                  conv_layer_order=layer_order,
                                  conv_kernel_size=conv_kernel_size,
                                  num_groups=num_groups,
                                  padding=conv_padding)
            else:
                # TODO: adapt for anisotropy in the data, i.e. use proper pooling kernel to make the data isotropic after 1-2 pooling operations
                encoder = Encoder(f_maps[i - 1], out_feature_num,
                                  basic_module=basic_module,
                                  conv_layer_order=layer_order,
                                  conv_kernel_size=conv_kernel_size,
                                  num_groups=num_groups,
                                  pool_kernel_size=pool_kernel_size,
                                  padding=conv_padding)

            encoders.append(encoder)

        self.encoders = nn.ModuleList(encoders)

        # create decoder path consisting of the Decoder modules. The length of the decoder is equal to `len(f_maps) - 1`
        decoders = []
        reversed_f_maps = list(reversed(f_maps))
        for i in range(len(reversed_f_maps) - 1):
            if basic_module == DoubleConv:
                in_feature_num = reversed_f_maps[i] + reversed_f_maps[i + 1]
            else:
                in_feature_num = reversed_f_maps[i]

            out_feature_num = reversed_f_maps[i + 1]
            # TODO: if non-standard pooling was used, make sure to use correct striding for transpose conv
            # currently strides with a constant stride: (2, 2, 2)
            decoder = Decoder(in_feature_num, out_feature_num,
                              basic_module=basic_module,
                              conv_layer_order=layer_order,
                              conv_kernel_size=conv_kernel_size,
                              num_groups=num_groups,
                              padding=conv_padding)
            decoders.append(decoder)

        self.decoders = nn.ModuleList(decoders)

        # in the last layer a 1×1 convolution reduces the number of output
        # channels to the number of labels
        self.final_conv = nn.Conv3d(f_maps[0], out_channels, 1)

        if is_segmentation:
            # semantic segmentation problem
            if final_sigmoid:
                self.final_activation = nn.Sigmoid()
            else:
                self.final_activation = nn.Softmax(dim=1)
        else:
            # regression problem
            self.final_activation = None


    def forward(self, x):
        # encoder part
        encoders_features = []
        for encoder in self.encoders:
            x = encoder(x)
            # reverse the encoder outputs to be aligned with the decoder
            encoders_features.insert(0, x)

        # remove the last encoder's output from the list
        # !!remember: it's the 1st in the list
        encoders_features = encoders_features[1:]

        decoders_features = [x]

        # decoder part
        for decoder, encoder_features in zip(self.decoders, encoders_features):
            # pass the output from the corresponding encoder and the output
            # of the previous decoder
            x = decoder(encoder_features, x)

            decoders_features.append(x)

        y = self.final_conv(x)

        # apply final_activation (i.e. Sigmoid or Softmax) only during prediction. During training the network outputs
        # logits and it's up to the user to normalize it before visualising with tensorboard or computing validation metric
        if self.testing and self.final_activation is not None:
            y = self.final_activation(y)

        return y, x, decoders_features


class UNet3D(Abstract3DUNet):
    """
    3DUnet model from
    `"3D U-Net: Learning Dense Volumetric Segmentation from Sparse Annotation"
        <https://arxiv.org/pdf/1606.06650.pdf>`.

    Uses `DoubleConv` as a basic_module and nearest neighbor upsampling in the decoder
    """

    def __init__(self, in_channels, out_channels, final_sigmoid=True, f_maps=64, layer_order='gcr',
                 num_groups=8, num_levels=4, is_segmentation=True, conv_padding=1, **kwargs):
        super(UNet3D, self).__init__(in_channels=in_channels, out_channels=out_channels, final_sigmoid=final_sigmoid,
                                     basic_module=DoubleConv, f_maps=f_maps, layer_order=layer_order,
                                     num_groups=num_groups, num_levels=num_levels, is_segmentation=is_segmentation,
                                     conv_padding=conv_padding, **kwargs)


class ResidualUNet3D(Abstract3DUNet):
    """
    Residual 3DUnet model implementation based on https://arxiv.org/pdf/1706.00120.pdf.
    Uses ExtResNetBlock as a basic building block, summation joining instead
    of concatenation joining and transposed convolutions for upsampling (watch out for block artifacts).
    Since the model effectively becomes a residual net, in theory it allows for deeper UNet.
    """

    def __init__(self, in_channels, out_channels, final_sigmoid=True, f_maps=64, layer_order='gcr',
                 num_groups=8, num_levels=5, is_segmentation=True, conv_padding=1, **kwargs):
        super(ResidualUNet3D, self).__init__(in_channels=in_channels, out_channels=out_channels,
                                             final_sigmoid=final_sigmoid,
                                             basic_module=ExtResNetBlock, f_maps=f_maps, layer_order=layer_order,
                                             num_groups=num_groups, num_levels=num_levels,
                                             is_segmentation=is_segmentation, conv_padding=conv_padding,
                                             **kwargs)


class UNet2D(Abstract3DUNet):
    """
    Just a standard 2D Unet. Arises naturally by specifying conv_kernel_size=(1, 3, 3), pool_kernel_size=(1, 2, 2).
    """

    def __init__(self, in_channels, out_channels, final_sigmoid=True, f_maps=64, layer_order='gcr',
                 num_groups=8, num_levels=4, is_segmentation=True, conv_padding=1, **kwargs):
        if conv_padding == 1:
            conv_padding = (0, 1, 1)
        super(UNet2D, self).__init__(in_channels=in_channels,
                                     out_channels=out_channels,
                                     final_sigmoid=final_sigmoid,
                                     basic_module=DoubleConv,
                                     f_maps=f_maps,
                                     layer_order=layer_order,
                                     num_groups=num_groups,
                                     num_levels=num_levels,
                                     is_segmentation=is_segmentation,
                                     conv_kernel_size=(1, 3, 3),
                                     pool_kernel_size=(1, 2, 2),
                                     conv_padding=conv_padding,
                                     **kwargs)


def get_model(config):
    def _model_class(class_name):
        m = importlib.import_module('pytorch3dunet.unet3d.model')
        clazz = getattr(m, class_name)
        return clazz

    assert 'model' in config, 'Could not find model configuration'
    model_config = config['model']
    model_class = _model_class(model_config['name'])
    return model_class(**model_config)


def normal_init(module, mean=0, std=1, bias=0):
    nn.init.normal_(module.weight, mean, std)
    if hasattr(module, 'bias') and module.bias is not None:
        nn.init.constant_(module.bias, bias)


class Model(nn.Module):
    def __init__(
        self,
        in_channels,
        out_channels,
        num_stages=3,
        layer_order='gcr'
    ):
        super(Model, self).__init__()
        self.num_stages = num_stages
        self.model = UNet3D(
            in_channels=in_channels,
            out_channels=out_channels,
            layer_order=layer_order,
            f_maps=32,
            num_groups=8,
            is_segmentation=False,
        )
        normal_init(self.model.final_conv, bias=-2.27)
        if self.num_stages > 1:
            self.cascaded_final_convs = nn.ModuleList()
            self.final_in_channel = self.model.final_conv.weight.shape[1]
            for _ in range(self.num_stages - 1):
                self.cascaded_final_convs.append(
                    nn.Conv3d(self.final_in_channel, out_channels, 1))

    def forward(self, x):
        if self.num_stages == 1:
            x = self.model(x)
            pred = x[0]
            feat_final = x[1]

            feat_middle = x[2][0]

            # if not self.training:
            #
            #     return pred, feat_final, feat_middle

            return pred
        if self.num_stages > 1:
            outs = list()
            out_0, x = self.model(x)
            outs.append(out_0)
            for conv in self.cascaded_final_convs:
                outs.append(conv(x))
            return outs

class ModelRes(nn.Module):
    def __init__(
        self,
        in_channels,
        out_channels,
        num_stages=3
    ):
        super(ModelRes, self).__init__()
        self.num_stages = num_stages
        self.model = ResidualUNet3D(
            in_channels=in_channels,
            out_channels=out_channels,
            layer_order='gcr',
            f_maps=32,
            num_groups=8,
            is_segmentation=False,
        )
        normal_init(self.model.final_conv, bias=-2.27)
        if self.num_stages > 1:
            self.cascaded_final_convs = nn.ModuleList()
            self.final_in_channel = self.model.final_conv.weight.shape[1]
            for _ in range(self.num_stages - 1):
                self.cascaded_final_convs.append(
                    nn.Conv3d(self.final_in_channel, out_channels, 1))

    def forward(self, x):
        if self.num_stages == 1:
            x = self.model(x)
            x = x[0]
            return x
        if self.num_stages > 1:
            outs = list()
            out_0, x = self.model(x)
            outs.append(out_0)
            for conv in self.cascaded_final_convs:
                outs.append(conv(x))
            return outs


class ModelNorm(nn.Module):
    def __init__(
        self,
        in_channels,
        out_channels,
    ):
        super(ModelNorm, self).__init__()
        self.model = UNet3D(
            in_channels=in_channels,
            out_channels=out_channels,
            layer_order='gcr',
            f_maps=32,
            num_groups=8,
            is_segmentation=False,
        )
        self.out_channels = out_channels

    def forward(self, x):
        x = self.model(x)
        pred_cls, pred_reg = torch.split(x, (3, 3), dim=1)
        pred_reg = pred_reg.clamp(1e-6, 1)
        reg_norm_scalar = pred_reg.sum(dim=1, keepdim=True)
        pred_reg = pred_reg / reg_norm_scalar
        return torch.cat((pred_cls, pred_reg), dim=1)


class Loss(nn.Module):
    def __init__(
        self
    ):
        super(Loss, self).__init__()
        # self.reg_loss = nn.L1Loss(reduction='none')
        self.reg_loss = nn.MSELoss(reduction='none')
        self.cls_loss = nn.BCEWithLogitsLoss(reduction='none')
        self.cls_pred_names = ['wm', 'gm', 'csf']
        self.reg_pred_names = ['wm', 'gm', 'csf']
        # self.cls_pred_names = ['wm', 'gm', 'csf', 'tl', 'tr']
        # self.reg_pred_names = ['wm', 'gm', 'csf', 'tl', 'tr']
        self.thres = 0.01
        self.cls_weight = 1.
        self.reg_weight = 1.
        # self.reg_norm_scalar = 1.

    def forward(
        self,
        x,
        labels,
    ):
        # cls_preds, reg_preds = torch.split(x, (3, 3), dim=1)
        cls_preds, reg_preds = torch.chunk(x, 2, dim=1)
        reg_preds = reg_preds.clamp(0, 1)
        cls_preds = torch.split(cls_preds, 1, dim=1)
        reg_preds = torch.split(reg_preds, 1, dim=1)
        loss = dict()
        mask_valid = labels['valid']
        scalar_valid = mask_valid.sum()
        # normed by element num
        for k, v in zip(self.cls_pred_names, cls_preds):
            cls_label = (labels['label_'+k] > self.thres).float()
            # cls_norm_scalar = cls_label.numel()
            cls_norm_scalar = scalar_valid
            loss['loss_cls_'+k] = (self.cls_loss(
                v, cls_label) * mask_valid).sum()[None] / cls_norm_scalar
        # reg loss
        # normed by valid num
        for k, v in zip(self.reg_pred_names, reg_preds):
            # reg_label = labels['label_'+k] * self.reg_norm_scalar
            reg_label = labels['label_'+k].clamp(0, 1)
            reg_valid_mask = (reg_label > self.thres)
            # BUG: some crops w/o certain component
            if reg_valid_mask.sum() > 0:
                loss['loss_reg_'+k] = self.reg_loss(
                    v, reg_label)[reg_valid_mask].mean()[None] * self.reg_weight
            else:
                loss['loss_reg_'+k] = v.new([0]).mean()[None] * self.reg_weight
        return loss


class LossCls(nn.Module):
    def __init__(
        self
    ):
        super(LossCls, self).__init__()
        self.cls_loss = nn.BCEWithLogitsLoss(reduction='none')
        self.cls_pred_names = ['lesion']
        self.thres = 0.01
        self.cls_weight = 1.

    def forward(
        self,
        x,
        labels,
    ):
        cls_preds = x
        cls_preds = torch.split(cls_preds, 1, dim=1)
        loss = dict()
        mask_valid = labels['valid']
        scalar_valid = mask_valid.sum()
        # normed by element num
        for k, v in zip(self.cls_pred_names, cls_preds):
            cls_label = (labels['label_'+k] > self.thres).float()
            # cls_norm_scalar = cls_label.numel()
            # cls_norm_scalar = scalar_valid
            cls_norm_scalar = torch.sum(cls_label) + 1
            loss['loss_cls_'+k] = (self.cls_loss(
                v, cls_label) * mask_valid).sum()[None] / cls_norm_scalar
        return loss


class LossClsCE(nn.Module):
    def __init__(
        self
    ):
        super(LossClsCE, self).__init__()
        self.cls_loss = nn.CrossEntropyLoss(reduction='none')
        self.cls_pred_names = ['lesion']
        self.thres = 0.01
        self.cls_weight = 1.

    def forward(
        self,
        x,
        labels,
    ):
        cls_preds = x
        cls_preds = torch.split(cls_preds, 1, dim=1)
        loss = dict()
        mask_valid = labels['valid']
        scalar_valid = mask_valid.sum()
        # normed by element num
        for k, v in zip(self.cls_pred_names, cls_preds):
            cls_label = (labels['label_'+k] > self.thres).long().squeeze(1)
            # cls_norm_scalar = cls_label.numel()
            # cls_norm_scalar = scalar_valid
            cls_norm_scalar = torch.sum(cls_label) + 1

            # loss['loss_cls_' + k] = (self.cls_loss(
            #     v, cls_label) ).sum()[None] / cls_norm_scalar


            loss['loss_cls_'+k] = (self.cls_loss(
                v, cls_label) * mask_valid).sum()[None] / cls_norm_scalar
        return loss


class LossCascadeCls(nn.Module):
    def __init__(
        self
    ):
        super(LossCascadeCls, self).__init__()
        self.cls_loss = nn.BCEWithLogitsLoss(reduction='none')
        self.cls_pred_name = 'lesion'
        self.thres = 0.01
        self.thres_stage_1 = 0.1
        self.thres_stage_2 = 0.15
        self.cls_weight = 1.

    def forward(
        self,
        x,
        labels,
    ):
        temp_mask = 1.

        cls_preds = x
        if not isinstance(cls_preds, list):
            cls_preds = torch.split(cls_preds, 1, dim=1)
        loss = dict()

        mask_valid = labels['valid']

        # get label
        cls_label = \
            (labels['label_'+self.cls_pred_name] > self.thres).float()

        # mask_valid = cls_label
        for i, v in enumerate(cls_preds):
            # normed by pos element num
            cls_norm_scalar = torch.sum(cls_label) + 1
            # update mask by stage
            mask_valid = mask_valid * temp_mask
            loss['loss_cls_'+self.cls_pred_name+'_'+str(i)] = (self.cls_loss(
                v, cls_label) * mask_valid).sum()[None] / cls_norm_scalar

            # print('num mask valid and scalar, ', torch.sum(mask_valid), cls_norm_scalar, i)

            if i == 0:
                # update temp mask for further stage
                temp_mask = \
                        (v.sigmoid().detach() > self.thres_stage_1).float()

                # print(temp_mask.size(), v.size())
            elif i == 1:
                # update temp mask for further stage
                temp_mask = \
                        (v.sigmoid().detach() > self.thres_stage_2).float()
        # for k, v in zip(self.cls_pred_names, cls_preds):
        #     cls_label = (labels['label_'+k] > self.thres).float()
        #     cls_norm_scalar = torch.sum(cls_label) + 1
        #     loss['loss_cls_'+k] = (self.cls_loss(
        #         v, cls_label) * mask_valid).sum()[None] / cls_norm_scalar
        return loss


class LossCascadeClsCE(nn.Module):
    def __init__(
        self
    ):
        super(LossCascadeClsCE, self).__init__()
        self.cls_loss = nn.CrossEntropyLoss(reduction='none')
        self.cls_pred_name = 'lesion'
        self.thres = 0.01
        self.thres_stage_1 = 0.1
        self.thres_stage_2 = 0.15
        self.cls_weight = 1.

    def forward(
        self,
        x,
        labels,
    ):
        temp_mask = 1.

        cls_preds = x
        if not isinstance(cls_preds, list):
            cls_preds = torch.split(cls_preds, 1, dim=1)
        loss = dict()
        mask_valid = labels['valid']
        # get label
        cls_label = \
            (labels['label_'+self.cls_pred_name] > self.thres).long().squeeze(1)
        for i, v in enumerate(cls_preds):
            # normed by pos element num
            cls_norm_scalar = torch.sum(cls_label) + 1
            # update mask by stage
            mask_valid = mask_valid * temp_mask


            loss['loss_cls_'+self.cls_pred_name+'_'+str(i)] = (self.cls_loss(
                v, cls_label) * mask_valid).sum()[None] / cls_norm_scalar

            # print(v.softmax(dim=1).size())

            prob_map = v.softmax(dim=1)[:,1,:,:,:].detach()

            if i == 0:
                # update temp mask for further stage
                temp_mask = \
                        (prob_map > self.thres_stage_1).float()
            elif i == 1:
                # update temp mask for further stage
                temp_mask = \
                        (prob_map > self.thres_stage_2).float()
        # for k, v in zip(self.cls_pred_names, cls_preds):
        #     cls_label = (labels['label_'+k] > self.thres).float()
        #     cls_norm_scalar = torch.sum(cls_label) + 1
        #     loss['loss_cls_'+k] = (self.cls_loss(
        #         v, cls_label) * mask_valid).sum()[None] / cls_norm_scalar
        return loss

class LossWDice(nn.Module):
    def __init__(
        self
    ):
        super(LossWDice, self).__init__()
        # self.reg_loss = nn.L1Loss(reduction='none')
        self.reg_loss = nn.MSELoss(reduction='none')
        self.cls_loss = nn.BCEWithLogitsLoss(reduction='none')
        self.cls_pred_names = ['wm', 'gm', 'csf']
        self.reg_pred_names = ['wm', 'gm', 'csf']
        self.thres = 0.01
        self.cls_weight = 1.
        self.reg_weight = 1.
        self.reg_norm_scalar = 1.

    def forward(
        self,
        x,
        labels,
    ):
        cls_preds, reg_preds = torch.split(x, (3, 3), dim=1)
        reg_preds = reg_preds.clamp(0, 1)
        cls_preds = torch.split(cls_preds, 1, dim=1)
        reg_preds = torch.split(reg_preds, 1, dim=1)
        loss = dict()
        mask_valid = labels['valid']
        scalar_valid = mask_valid.sum()
        # normed by element num
        for k, v in zip(self.cls_pred_names, cls_preds):
            cls_label = (labels['label_'+k] > self.thres).float()
            # cls_norm_scalar = cls_label.numel()
            cls_norm_scalar = scalar_valid
            loss['loss_cls_'+k] = (self.cls_loss(
                v, cls_label) * mask_valid).sum()[None] / cls_norm_scalar
        # reg loss
        # normed by valid num
        for k, v in zip(self.reg_pred_names, reg_preds):
            reg_label = labels['label_'+k] * self.reg_norm_scalar
            reg_valid_mask = (reg_label > self.thres)
            # BUG: some crops w/o certain component
            if reg_valid_mask.sum() > 0:
                loss['loss_reg_'+k] = self.reg_loss(
                    v, reg_label)[reg_valid_mask].mean()[None] * self.reg_weight
            else:
                loss['loss_reg_'+k] = v.new([0]).mean()[None] * self.reg_weight
        return loss


def flatten(tensor):
    """Flattens a given tensor such that the channel axis is first.
    The shapes are transformed as follows:
       (N, C, D, H, W) -> (C, N * D * H * W)
    """
    # number of channels
    C = tensor.size(1)
    # new axis order
    axis_order = (1, 0) + tuple(range(2, tensor.dim()))
    # Transpose: (N, C, D, H, W) -> (C, N, D, H, W)
    transposed = tensor.permute(axis_order)
    # Flatten: (C, N, D, H, W) -> (C, N * D * H * W)
    return transposed.contiguous().view(C, -1)


def compute_per_channel_dice(input, target, epsilon=1e-6, weight=None):
    """
    Computes DiceCoefficient as defined in https://arxiv.org/abs/1606.04797 given  a multi channel input and target.
    Assumes the input is a normalized probability, e.g. a result of Sigmoid or Softmax function.

    Args:
         input (torch.Tensor): NxCxSpatial input tensor
         target (torch.Tensor): NxCxSpatial target tensor
         epsilon (float): prevents division by zero
         weight (torch.Tensor): Cx1 tensor of weight per channel/class
    """

    # input and target shapes must match
    assert input.size() == target.size(), "'input' and 'target' must have the same shape"

    input = flatten(input)
    target = flatten(target)
    target = target.float()

    # compute per channel Dice Coefficient
    intersect = (input * target).sum(-1)
    if weight is not None:
        intersect = weight * intersect

    # here we can use standard dice (input + target).sum(-1) or extension (see V-Net) (input^2 + target^2).sum(-1)
    denominator = (input * input).sum(-1) + (target * target).sum(-1)
    return 2 * (intersect / denominator.clamp(min=epsilon))


class DiceLoss(nn.Module):
    def __init__(self):
        super(DiceLoss, self).__init__()
        self.sigmoid = nn.Sigmoid()

    def forward(self, inputs, targets, smooth=1e-5):
        # comment out if your model contains a sigmoid or equivalent activation layer
        inputs = self.sigmoid(inputs)

        batch_size = inputs.size(0)

        # print('tensor size in dice loss, ', inputs.size(), targets.size())

        # flatten label and prediction tensors
        inputs = inputs.view(batch_size, -1)
        targets = targets.view(batch_size, -1)

        intersection = (inputs * targets).sum(1)

        targets = torch.pow(targets, 2)
        inputs = torch.pow(inputs, 2)


        dice = (2. * intersection + smooth) / (inputs.sum(1) + targets.sum(1) + smooth)

        dice_loss = 1 - torch.mean(dice)

        return torch.clamp(dice_loss, 0., 1.)

class LossClsDice(nn.Module):
    def __init__(
        self
    ):
        super(LossClsDice, self).__init__()
        self.cls_loss = nn.BCEWithLogitsLoss(reduction='none')
        self.cls_pred_names = ['lesion']
        self.thres = 0.01
        self.cls_weight = 1.

        self.dice_loss = DiceLoss()

    def forward(
        self,
        x,
        labels,
    ):
        cls_preds = x
        cls_preds = torch.split(cls_preds, 1, dim=1)
        loss = dict()
        mask_valid = labels['valid']
        scalar_valid = mask_valid.sum()
        mask_valid_flatten = mask_valid.view(x.size(0), -1)
        # normed by element num
        for k, v in zip(self.cls_pred_names, cls_preds):
            cls_label = (labels['label_'+k] > self.thres).float()
            # cls_norm_scalar = cls_label.numel()
            # cls_norm_scalar = scalar_valid
            cls_norm_scalar = torch.sum(cls_label) + 1

            # print('norm scalar size()', cls_label.size(), mask_valid.size(), mask_valid_flatten.size())

            loss['loss_cls_'+k] = (self.cls_loss(
                v, cls_label) * mask_valid).sum()[None] / cls_norm_scalar

            # dice_scalar = scalar_valid / cls_norm_scalar

            loss['loss_dice_' + k] = self.dice_loss(v, cls_label)

        return loss


class LossDice(nn.Module):
    def __init__(
        self
    ):
        super(LossDice, self).__init__()

        self.cls_pred_names = ['lesion']
        self.thres = 0.01
        self.cls_weight = 1.

        self.dice_loss = DiceLoss()

    def forward(
        self,
        x,
        labels,
    ):
        cls_preds = x
        cls_preds = torch.split(cls_preds, 1, dim=1)
        loss = dict()
        # normed by element num
        for k, v in zip(self.cls_pred_names, cls_preds):
            cls_label = (labels['label_'+k] > self.thres).float()

            loss['loss_dice_' + k] = self.dice_loss(v, cls_label)

        return loss
