# Supplementary material for: Multiple sclerosis lesion segmentation: revisiting weighting mechanisms for federated learning
Source: Front Neurosci. 2023 May 18;17:1167612. doi: 10.3389/fnins.2023.1167612 (PMC10232857; doi:10.3389/fnins.2023.1167612)
Supplement: Supplementary file 1 [file Data_Sheet_1.ZIP › fed-msrw-source-code/dataset_builder_uda/gen_hdf5_records_ims_c10.py]

"""
generate train/val/test records from dataset2k
"""
import os
# import h5py
# import glob
# import sys
import torch
import torch.nn.functional as F
import nibabel as nib
import numpy as np
from mmcv.utils import track_progress, track_parallel_progress

# from tools import read_id_from_file
import csv

def read_id_from_file(path_to_file):
    """
    read list of IDs from file
    :param path_to_file: path to csv file contains IDs, each ID lays one row in the file
    :return: list of IDs
    """

    if not os.path.exists(path_to_file):
        print("Error." + path_to_file + " does not exist")
        return
    elif os.path.isdir(path_to_file):
        return [path_to_file.rstrip('/').rsplit('/')[-1]]
    elif os.path.isfile(path_to_file) and '.nii' in path_to_file:
        return [path_to_file]


    id_list = []
    with open(path_to_file, "r") as csvfile:
        reader = csv.reader(csvfile)
        for row in reader:
            id_list.append(row[0])

    return id_list

def truncate_index(
    tensor,
    thres=0,
    idxs=None
):
    if idxs is None:
        idxs = list()
        for d in range(tensor.ndim):
            tensor_mask = tensor > thres
            for d_ in range(tensor.ndim):
                if d_ != d:
                    tensor_mask = torch.sum(tensor_mask, d_, keepdim=True)
            t = tensor_mask.squeeze()
            assert t.ndim == 1
            idx = torch.nonzero(t, as_tuple=True)[0]
            min_, max_ = idx[0], idx[-1]
            idxs.append((min_, max_))
            tensor = tensor.narrow(d, min_, max_-min_+1)
        return tensor, idxs
    else:
        assert len(idxs) == tensor.ndim
        for d, idx in enumerate(idxs):
            min_, max_ = idx
            tensor = tensor.narrow(d, min_, max_-min_+1)
        return tensor


def get_valid_indexes(label, new_shape=(64, 64, 64)):
    # assume leision is one continuous area
    new_h, new_w, new_d = new_shape
    valid_mask = (label > 0).float()
    # top
    valid_mask_x = valid_mask.squeeze(0).sum(-1).sum(-1)
    h_max = valid_mask.shape[1] - 1
    if valid_mask_x.nonzero().shape[0] != 0:
        top_min = valid_mask_x.nonzero()[0, 0]
        top_max = valid_mask_x.nonzero()[-1, 0]
    else:
        top_min, top_max = 0, h_max
    top_min = max(0, top_min - new_h + 1)
    top_max = min(top_max, h_max - new_h)
    # left
    valid_mask_y = valid_mask.squeeze(0).permute(1, 0, 2).sum(-1).sum(-1)
    w_max = valid_mask.shape[2] - 1
    if valid_mask_y.nonzero().shape[0] != 0:
        left_min = valid_mask_y.nonzero()[0, 0]
        left_max = valid_mask_y.nonzero()[-1, 0]
    else:
        left_min, left_max = 0, w_max
    left_min = max(0, left_min - new_w + 1)
    left_max = min(left_max, w_max - new_w)
    # back
    valid_mask_z = valid_mask.squeeze(0).permute(2, 0, 1).sum(-1).sum(-1)
    d_max = valid_mask.shape[3] - 1
    if valid_mask_z.nonzero().shape[0] != 0:
        back_min = valid_mask_z.nonzero()[0, 0]
        back_max = valid_mask_z.nonzero()[-1, 0]
    else:
        back_min, back_max = 0, d_max
    back_min = max(0, back_min - new_d + 1)
    back_max = min(back_max, d_max - new_d)
    return torch.Tensor(((top_min, top_max), (left_min, left_max), (back_min, back_max)))


def load_subject_dict(
            data_names=[
                'data_T1_brain',
                'data_label_gm', 'data_label_wm', 'data_label_csf',
                'data_label_thalamus_left', 'data_label_thalamus_right'
            ],
            data_paths=[
            ],
            with_bg=False,
            data_idx=0,
        ):
    """
    load case related data
    """
    # read item
    subject = dict()
    for name, path in zip(data_names, data_paths):
        if os.path.exists(path):
            try:
                data = nib.load(path).get_fdata()
            except:
                print(path)
                continue
            subject[name] = torch.from_numpy(data).float()
            # rescale
            obj = nib.load(path)
            scale = obj.header['pixdim'][1:4].astype(np.float32)

            subject[name] = F.interpolate(
                subject[name].unsqueeze(0).unsqueeze(0),
                scale_factor=tuple(scale.tolist()),
                mode='trilinear',
                align_corners=True).squeeze(0).squeeze(0)


            if name == data_names[0]:
                subject['scale'] = torch.from_numpy(scale).float()
        else:
            print('{} is None'.format(path))
            subject[name] = None
    # truncate & unsqueeze
    for k in data_names:
        if k == data_names[0]:
            # subject[k], idxs = truncate_index(subject[k], 0)
            subject[k] = subject[k].unsqueeze(3)
        else:
            if subject[k] is not None:
                # NOTE:
                if 'label' in k:
                    subject[k] = (subject[k] > 0.5).float()
                #
                # subject[k] = truncate_index(subject[k], 0, idxs)
                subject[k] = subject[k].unsqueeze(3)
    # add bg
    if with_bg:
        subject['data_label_bg'] = \
            1 - (subject[data_names[data_idx]] == 0).float()
    # valid_indexes
    subject['valid_indexes'] = get_valid_indexes(subject['data_label_lesion'].permute(3, 0, 1, 2))
    return subject


class hdf5_writer(object):
    def __init__(
        self,
        raw_data_dir,
        output_path,
        brain_name,
        flair_brain_name,
        lesion_name,
        t1_name
    ):
        self.raw_data_dir = raw_data_dir
        self.output_path = output_path
        self.brain_name, self.flair_brain_name, self.lesion_name, self.t1_name = \
            brain_name, flair_brain_name, lesion_name, t1_name


    def write_item(
        self,
        case_id,
    ):
        raw_data_dir = self.raw_data_dir
        output_path = self.output_path
        brain_name, flair_brain_name, lesion_name, t1_name = \
            self.brain_name, self.flair_brain_name, self.lesion_name, self.t1_name
        # brain_name = self.brain_name
        # brain_mask_name = self.brain_mask_name
        # gm_mask_name = self.gm_mask_name
        # wm_mask_name = self.wm_mask_name
        # csf_mask_name = self.csf_mask_name
        # thalamus_left_mask_name = self.thalamus_left_mask_name
        # thalamus_right_mask_name = self.thalamus_right_mask_name

        # case path
        brain_path = os.path.join(
            raw_data_dir, case_id + '/' + brain_name)
        flair_brain_path = os.path.join(
            raw_data_dir, case_id + '/' + flair_brain_name)
        lesion_path = os.path.join(
            raw_data_dir, case_id + '/' + lesion_name)

        t1_path = os.path.join(
            raw_data_dir, case_id + '/' + t1_name)

        # load image and label
        subject = \
            load_subject_dict(
                data_names=[
                    'data_label_brain',
                    'data_flair_brain',
                    'data_label_lesion',
                    'data_t1_brain'
                ],
                data_paths=[
                    brain_path,
                    flair_brain_path,
                    lesion_path,
                    t1_path],
                with_bg=False,
                data_idx=0)


        # save as pt
        result_file = os.path.join(output_path, case_id+'/lesion_seg_data_1mm_modal2.pt')
        torch.save(
            subject,
            result_file
        )


def generate_files(raw_data_dir,
                   output_path,
                   train_id_list,
                   test_id_list,):
    """
    Generate hdf5 records
    :param raw_data_dir: directory contains raw data
    :param output_path: directory for hdf5 records
    :param train_id_list: list of training instances
    :param valid_id_list: list of validation instances
    :param test_id_list:  list of testing instances
    :param patch_size: patch size
    :param overlap_stepsize: overlap step size
    :return:
    """
    # prepare directories
    if not os.path.exists(output_path):
        os.makedirs(output_path)

    # get id list of all subjects
    all_id_list = train_id_list

    kwargs = dict()
    # load image and label
    kwargs['raw_data_dir'] = raw_data_dir
    kwargs['output_path'] = output_path
    #
    # kwargs['brain_name'] = 't1_brain.nii.gz'
    # kwargs['flair_brain_name'] = 'flair_brain.nii.gz'
    # kwargs['lesion_name'] = 'lesionmask.nii.gz'

    # kwargs['brain_name'] = 'cropped_t1_1mm_corrected.nii.gz'
    # kwargs['flair_brain_name'] = 'cropped_flair_1mm_corrected.nii.gz'
    # kwargs['lesion_name'] = 'cropped_lesionmask_1mm.nii.gz'

    kwargs['brain_name'] = 'cropped_brain_mask_FLAIR.nii.gz'
    kwargs['flair_brain_name'] = 'cropped_3DFLAIR.nii.gz'
    kwargs['lesion_name'] = 'cropped_lesion_mask.nii.gz'
    kwargs['t1_name'] = 'cropped_T1_brain_reg2_FLAIR.nii.gz'


    # init writer
    writer = hdf5_writer(**kwargs)
    track_parallel_progress(
        writer.write_item,
        all_id_list,
        8,
        initializer=None,
        initargs=None,
        bar_width=50,
        chunksize=1,
        skip_first=False,
        keep_order=True,)

    print('---Done.---')


if __name__ == '__main__':
    ###########################################################
    # plz run split_train_test_val.py first
    # to generate train/test/val IDs csv file.
    ###########################################################

    work_root = '/home/dongnan/MS_lesion_private/improvedMS_4_centres_crop_new'

    center_list = ['c1', 'c2', 'c3', 'c10']

    # for i in range(1, 11):
    for center in center_list:

        # center = 'c' + str(i)

        center_root = os.path.join(work_root, center)

        # paths to train, val, test ids files
        csv_root = os.path.join(work_root, 'csv_list_4centers_all', center)

        path_to_train_ids_file_csv = os.path.join(csv_root, 'case_id_list.csv')
        # path_to_test_ids_csv = os.path.join(csv_root, 'test_case_id_list.csv')


        train_case_id_list = read_id_from_file(path_to_train_ids_file_csv)
        # test_case_id_list = read_id_from_file(path_to_test_ids_csv)


        generate_files(raw_data_dir=center_root,
                       output_path=center_root,
                       train_id_list=train_case_id_list,
                       test_id_list=None)
