# Supplementary material for: Multiple sclerosis lesion segmentation: revisiting weighting mechanisms for federated learning
Source: Front Neurosci. 2023 May 18;17:1167612. doi: 10.3389/fnins.2023.1167612 (PMC10232857; doi:10.3389/fnins.2023.1167612)
Supplement: Supplementary file 1 [file Data_Sheet_1.ZIP › fed-msrw-source-code/dataset_builder_uda/LesionDataset_2.py]

import os
import time
import numpy as np
import nibabel as nib

import torch
import torch.cuda
import torch.nn.functional as F
from torch.utils.data import Dataset
import csv


def read_id_from_file(path_to_file):
    """
    read list of IDs from file
    :param path_to_file: path to csv file contains IDs, each ID lays one row in the file
    :return: list of IDs
    """

    if not os.path.exists(path_to_file):
        print("Error." + path_to_file + " does not exist")
        return
    elif os.path.isdir(path_to_file):
        return [path_to_file.rstrip('/').rsplit('/')[-1]]
    elif os.path.isfile(path_to_file) and '.nii' in path_to_file:
        return [path_to_file]


    id_list = []

    with open(path_to_file, "r") as csvfile:
        reader = csv.reader(csvfile)
        for row in reader:
            id_list.append(row[0])

    return id_list


class BrainDataset(Dataset):
    """
    Brain dataset
    """
    def __init__(
            self,
            csv_dir,
            data_dir,
            label_dir='',
            dtype='nii',
            transform=None,
            return_id=False,
            input_inds = None,
            pt_data_name = None):
        """
        :param root_dir (string): Directory with all the scan folders
        :param transform (callable, optional): Optional transform
               to be applied on a sample.
        """

        if input_inds is None:
            assert csv_dir is not None
            self.case_ids = self.pre_filter(read_id_from_file(csv_dir))
        else:
            self.case_ids = self.pre_filter(input_inds)

        self.data_dir = data_dir
        self.label_dir = label_dir
        self.dtype = dtype
        self.transform = transform
        self.return_id = return_id


        self.brain_name = 'cropped_brain.nii.gz'
        self.flair_brain_name = 'cropped_FLAIR.nii.gz'
        self.lesion_mask_name = 'cropped_lesion.nii.gz'

        self.pt_data_name = pt_data_name


    def pre_filter(self, case_ids):
        new_case_ids = list()
        for i in case_ids:
            new_case_ids.append(i)
        return new_case_ids

    def __len__(self):
        return len(self.case_ids)

    def __getitem__(self, idx):
        cur_case_id = self.case_ids[idx]

        if self.dtype == 'nii':
            image_path = os.path.join(
                self.data_dir, cur_case_id, self.brain_name)
            flair_image_path = os.path.join(
                self.label_dir, cur_case_id, self.flair_brain_name)
            label_lesion_path = os.path.join(
                self.label_dir, cur_case_id, self.lesion_mask_name)

            affine = nib.load(image_path).affine
            image = nib.load(image_path).get_fdata().astype(np.float32)
            image = np.expand_dims(image, axis=3)
            flair_image = nib.load(flair_image_path).get_fdata().astype(np.float32)
            flair_image = np.expand_dims(flair_image, axis=3)
            label_lesion = nib.load(label_lesion_path).get_fdata().astype(np.float32)
            label_lesion = np.expand_dims(label_lesion, axis=3)
            # label_bg = 1 - (image == 0).astype(np.float32)


            sample = {
                'image': image,
                'flair_image': flair_image,
                'label_lesion': label_lesion,
                'affine': affine,
                'valid': (image > 0).astype(np.float)
                # 'label_bg': label_bg
            }
        elif self.dtype == 'pt':

            pt_data_name = self.pt_data_name


            dic = \
                torch.load(os.path.join(self.data_dir, cur_case_id, pt_data_name))


            sample = {
                'image': dic['data_label_brain'],
                'flair_image': dic['data_flair_brain'],
                'label_lesion': dic['data_label_lesion'],
                't1_image': dic['data_t1_brain'],
                't2_image': dic['data_t2_brain'],
                'dp_image': dic['data_dp_brain'],
                'gado_image': dic['data_gado_brain']
            }
            sample['valid'] = (sample['image'] > 0).float()
        else:
            raise NotImplementedError

        if self.transform:
            sample = self.transform(sample)
        if self.return_id:
            sample['case_id'] = cur_case_id

        return sample


class NormMRI(object):
    """Convert ndarrys in sample to Tensors."""
    def __call__(self, sample):
        # norm the input to range [-1, 1]

        # norm to 0-1
        for k in sample.keys():
            if 'image' in k:
                sample[k] = (sample[k] - torch.min(sample[k])) / (torch.max(sample[k]) - torch.min(sample[k]))
                sample [k]= sample[k] * 2 - torch.ones(sample[k].size())
        return sample


class RandomValidCrop(object):
    """
    Crop randomly the image in a sample.

    Args:
        output_size (tuple or int): Desired outupt size. If int,
        square crop is made.
    """

    def __init__(self, output_size, valid_key='label_lesion'):
        if isinstance(output_size, int):
            self.output_size = (output_size, ) * 3
        else:
            assert len(output_size) == 3
            self.output_size = output_size
        self.valid_key = valid_key

    def __call__(self, sample):
        # BUG: we assume the order is: height, width, depth
        # is_sampled = False
        #
        k = self.valid_key

        # check dim
        assert sample[k].size(0) == 1 and len(sample[k].size()) == 4
        # check shape
        sample[k] = self.check_n_resize(sample[k])
        new_h, new_w, new_d = self.output_size
        h, w, d = sample[k].size()[1:]
        hs, ws, ds = self.get_valid_indexes(sample[k], (new_h, new_w, new_d))


        # print('sample size check, ', h, w, d, hs, ws, ds)


        top = np.random.randint(hs[0], hs[1])
        left = np.random.randint(ws[0], ws[1])


        if ds[1] == 0:
            back = 0
        else:
            back = np.random.randint(ds[0], ds[1])
        # is_sampled = True
        #
        for k in sample.keys():
            # check dim
            assert sample[k].size(0) == 1 and len(sample[k].size()) == 4
            # check shape
            sample[k] = self.check_n_resize(sample[k])
            # crop
            sample[k] = sample[k][
                :,
                top:top+new_h,
                left:left+new_w,
                back:back+new_d]
        return sample

    def get_valid_indexes(self, label, new_shape):
        # assume leision is one continuous area
        new_h, new_w, new_d = new_shape
        valid_mask = (label > 0).float()
        # top
        valid_mask_x = valid_mask.squeeze(0).sum(-1).sum(-1)
        h_max = valid_mask.shape[1] - 1
        if valid_mask_x.nonzero().shape[0] != 0:
            top_min = valid_mask_x.nonzero()[0, 0]
            top_max = valid_mask_x.nonzero()[-1, 0]
        else:
            top_min, top_max = 0, h_max
        top_min = max(0, top_min - new_h + 1)
        top_max = min(top_max, h_max - new_h)
        # left
        valid_mask_y = valid_mask.squeeze(0).permute(1, 0, 2).sum(-1).sum(-1)
        w_max = valid_mask.shape[2] - 1
        if valid_mask_y.nonzero().shape[0] != 0:
            left_min = valid_mask_y.nonzero()[0, 0]
            left_max = valid_mask_y.nonzero()[-1, 0]
        else:
            left_min, left_max = 0, w_max
        left_min = max(0, left_min - new_w + 1)
        left_max = min(left_max, w_max - new_w)
        # back
        valid_mask_z = valid_mask.squeeze(0).permute(2, 0, 1).sum(-1).sum(-1)
        d_max = valid_mask.shape[3] - 1
        if valid_mask_z.nonzero().shape[0] != 0:
            back_min = valid_mask_z.nonzero()[0, 0]
            back_max = valid_mask_z.nonzero()[-1, 0]
        else:
            back_min, back_max = 0, d_max
        back_min = max(0, back_min - new_d + 1)
        back_max = min(back_max, d_max - new_d)
        return ((top_min, top_max), (left_min, left_max), (back_min, back_max))

    def check_n_resize(
        self,
        tensor,
    ):
        hwd = tensor.new(list(tensor.size()[1:])).int()
        hwd_new = tensor.new(self.output_size).int()
        if torch.any(hwd < hwd_new):
            hwd[hwd < hwd_new] = hwd_new[hwd < hwd_new] + 1
        tensor = \
            F.interpolate(
                tensor.unsqueeze(0),
                tuple(hwd.int().tolist()),
                mode='trilinear',
                align_corners=True).squeeze(0)
        return tensor


class RandomCrop(object):
    """
    Crop randomly the image in a sample.

    Args:
        output_size (tuple or int): Desired outupt size. If int,
        square crop is made.
    """

    def __init__(self, output_size):
        if isinstance(output_size, int):
            self.output_size = (output_size, ) * 3
        else:
            assert len(output_size) == 3
            self.output_size = output_size

    def __call__(self, sample):
        # BUG: we assume the order is: height, width, depth
        is_sampled = False
        for k in sample.keys():
            # check dim
            assert sample[k].size(0) == 1 and len(sample[k].size()) == 4
            # check shape
            sample[k] = self.check_n_resize(sample[k])
            # random crop index
            if not is_sampled:
                new_h, new_w, new_d = self.output_size
                h, w, d = sample[k].size()[1:]
                top = np.random.randint(0, h - new_h)
                left = np.random.randint(0, w - new_w)
                back = np.random.randint(0, d - new_d)
                is_sampled = True
            # crop
            sample[k] = sample[k][
                :,
                top:top+new_h,
                left:left+new_w,
                back:back+new_d]
        return sample

    def check_n_resize(
        self,
        tensor,
    ):
        hwd = tensor.new(list(tensor.size()[1:])).int()
        hwd_new = tensor.new(self.output_size).int()
        if torch.any(hwd < hwd_new):
            hwd[hwd < hwd_new] = hwd_new[hwd < hwd_new] + 1
        tensor = \
            F.interpolate(
                tensor.unsqueeze(0),
                tuple(hwd.int().tolist()),
                mode='trilinear',
                align_corners=True).squeeze(0)
        return tensor


class Padding(object):
    def __init__(self, scale):
        self.scale = scale

    def __call__(self, sample):
        image = sample['image']
        label_gm = sample['label_gm']
        label_wm = sample['label_wm']
        label_csf = sample['label_csf']
        label_bg = sample['label_bg']

        scale = 8
        c, d, h, w = image.size()
        d_ = scale - d % scale
        h_ = scale - h % scale
        w_ = scale - w % scale
        pads = (0, w_, 0, h_, 0, d_)

        image = F.pad(image, pads, mode='constant', value=0)
        label_gm = F.pad(label_gm, pads, mode='constant', value=0)
        label_wm = F.pad(label_wm, pads, mode='constant', value=0)
        label_csf = F.pad(label_csf, pads, mode='constant', value=0)
        label_bg = F.pad(label_bg, pads, mode='constant', value=0)

        return {'image': image,
                'label_gm': label_gm,
                'label_wm': label_wm,
                'label_csf': label_csf,
                'label_bg': label_bg}


class HorizenFlip(object):
    """
    horizentally flip the image, with given probability p.
    0 < p < 1
    Depth / channel of the image is unchanged.
    """
    def __init__(self, p):
        assert 0 <= p and p <= 1
        self.prob = p

    def __call__(self, sample):
        image = sample['image']
        label_gm = sample['label_gm']
        label_wm = sample['label_wm']
        label_csf = sample['label_csf']
        label_bg = sample['label_bg']

        # generate random number
        rand_prob = np.random.uniform(0.0, 1.0)

        if rand_prob <= self.prob:
            #flip. Refer https://docs.scipy.org/doc/numpy/reference/generated/numpy.flip.html
            image = np.flip(image, axis=2).copy()
            label_gm = np.flip(label_gm, axis=2).copy()
            label_wm = np.flip(label_wm, axis=2).copy()
            label_csf = np.flip(label_csf, axis=2).copy()
            label_bg = np.flip(label_bg, axis=2).copy()

        return {'image': image,
                'label_gm': label_gm,
                'label_wm': label_wm,
                'label_csf': label_csf,
                'label_bg': label_bg}


class ToTensor(object):
    """Convert ndarrys in sample to Tensors."""
    def __call__(self, sample):
        # swap color axis because
        # numpy image: H x W x C
        # torch image: C X H X W
        for k in sample.keys():
            sample[k] = torch.from_numpy(sample[k])
        return sample


class Permute(object):
    def __call__(self, sample):
        for k in list(sample.keys()):
            if k == 'affine':
                continue
            sample[k] = sample[k].permute((3, 0, 1, 2))
        return sample


class Standardize(object):
    """
    Apply Z-score normalization to a given input tensor, i.e. re-scaling the values to be 0-mean and 1-std.
    Mean and std parameter have to be provided explicitly.
    """

    def __init__(self, per_channel=True, mean=None, std=None, eps=1e-6, **kwargs):
        self.per_channel = per_channel
        self.mean = mean
        self.std = std
        self.eps = eps

    def __call__(self, sample):
        for k in sample.keys():
            if 'image' in k:
                sample[k] = self.process(sample[k])
        return sample

    def process(self, m):
        if self.per_channel:
            assert self.mean is None and self.std is None
            mean = m.reshape(m.shape[0], -1).mean(dim=-1)
            std = m.reshape(m.shape[0], -1).std(dim=-1)
            return (m - mean) / std.clamp(min=self.eps)
        else:
            if self.mean is None or self.std is None:
                return (m - m[m > 0].mean()) / m[m > 0].std().clamp(min=self.eps)
            else:
                return (m - self.mean) / self.std.clamp(min=self.eps)


class RandomFlip:
    """
    Randomly flips the image across the given axes. Image can be either 3D (DxHxW) or 4D (CxDxHxW).

    When creating make sure that the provided RandomStates are consistent between raw and labeled datasets,
    otherwise the models won't converge.
    """

    def __init__(self, axis_prob=0.5, **kwargs):
        # assert random_state is not None, 'RandomState cannot be None'
        self.random_state = np.random
        self.axes = (0, 1, 2)
        self.axis_prob = axis_prob

    def __call__(self, sample):
        randoms_uniform = [self.random_state.uniform() for _ in self.axes]
        for k in sample.keys():
            sample[k] = self.process(sample[k], randoms_uniform)
        return sample

    def process(self, m, randoms_uniform):
        assert m.ndim in [3, 4], 'Supports only 3D (DxHxW) or 4D (CxDxHxW) images'

        for idx, axis in enumerate(self.axes):
            if randoms_uniform[idx] > self.axis_prob:
                if m.ndim == 3:
                    m = torch.flip(m, axis)
                else:
                    channels = [torch.flip(m[c], [axis]) for c in range(m.shape[0])]
                    m = torch.stack(channels, dim=0)
                    # m = torch.flip(m, [axis+1])
        return m


class RandomRotate90:
    """
    Rotate an array by 90 degrees around a randomly chosen plane. Image can be either 3D (DxHxW) or 4D (CxDxHxW).

    When creating make sure that the provided RandomStates are consistent between raw and labeled datasets,
    otherwise the models won't converge.

    IMPORTANT: assumes DHW axis order (that's why rotation is performed across (1,2) axis)
    """

    def __init__(self, **kwargs):
        self.random_state = np.random
        # always rotate around z-axis
        self.axis = (1, 2)

    def __call__(self, sample):
        # pick number of rotations at random
        random_int = self.random_state.randint(0, 4)
        for k in sample.keys():
            sample[k] = self.process(sample[k], random_int)
        return sample

    def process(self, m, k):
        assert m.ndim in [3, 4], 'Supports only 3D (DxHxW) or 4D (CxDxHxW) images'

        # rotate k times around a given plane
        if m.ndim == 3:
            m = torch.rot90(m, k, self.axis)
        else:
            channels = [torch.rot90(m[c], k, self.axis) for c in range(m.shape[0])]
            m = torch.stack(channels, dim=0)

        return m


# has to be done on scipy image
# too slow
# discard
class RandomRotate:
    """
    Rotate an array by a random degrees from taken from (-angle_spectrum, angle_spectrum) interval.
    Rotation axis is picked at random from the list of provided axes.
    """

    def __init__(self, angle_spectrum=15, axes=[(2, 1)], mode='reflect', order=0, **kwargs):
        if axes is None:
            axes = [(1, 0), (2, 1), (2, 0)]
        else:
            assert isinstance(axes, list) and len(axes) > 0

        self.random_state = np.random
        self.angle_spectrum = angle_spectrum
        self.axes = axes
        self.mode = mode
        self.order = order

    def __call__(self, m):
        axis = self.axes[self.random_state.randint(len(self.axes))]
        angle = self.random_state.randint(-self.angle_spectrum, self.angle_spectrum)

        if m.ndim == 3:
            m = rotate(m, angle, axes=axis, reshape=False, order=self.order, mode=self.mode, cval=-1)
        else:
            channels = [rotate(m[c], angle, axes=axis, reshape=False, order=self.order, mode=self.mode, cval=-1) for c
                        in range(m.shape[0])]
            m = np.stack(channels, axis=0)

        return m


class RandomContrast:
    """
    Adjust contrast by scaling each voxel to `mean + alpha * (v - mean)`.
    """

    def __init__(self,
                 alpha=(0.5, 1.5), mean=0.0, execution_probability=0.1,
                 **kwargs):
        self.random_state = np.random
        assert len(alpha) == 2
        self.alpha = alpha
        self.mean = mean
        self.execution_probability = execution_probability

    def __call__(self, sample):
        k = 'image'
        sample[k] = self.process(sample[k])
        return sample

    def process(self, m):
        if self.random_state.uniform() < self.execution_probability:
            alpha = self.random_state.uniform(self.alpha[0], self.alpha[1])
            result = self.mean + alpha * (m - self.mean)
            return torch.clamp(result, -1, 1)

        return m


class AdditiveGaussianNoise:
    def __init__(self, scale=(0.0, 1.0), execution_probability=0.1, **kwargs):
        self.execution_probability = execution_probability
        self.random_state = np.random
        self.scale = scale

    def __call__(self, sample):
        k = 'image'
        sample[k] = self.process(sample[k])
        return sample

    def process(self, m):
        if self.random_state.uniform() < self.execution_probability:
            std = self.random_state.uniform(self.scale[0], self.scale[1])
            gaussian_noise = self.random_state.normal(0, std, size=m.shape)
            return m + m.new(gaussian_noise)
        return m


class AdditivePoissonNoise:
    def __init__(self, lam=(0.0, 1.0), execution_probability=0.1, **kwargs):
        self.execution_probability = execution_probability
        self.random_state = np.random
        self.lam = lam

    def __call__(self, sample):
        k = 'image'
        sample[k] = self.process(sample[k])
        return sample

    def process(self, m):
        if self.random_state.uniform() < self.execution_probability:
            lam = self.random_state.uniform(self.lam[0], self.lam[1])
            poisson_noise = self.random_state.poisson(lam, size=m.shape)
            return m + m.new(poisson_noise)
        return m
