# Supplementary material for: Multiple sclerosis lesion segmentation: revisiting weighting mechanisms for federated learning
Source: Front Neurosci. 2023 May 18;17:1167612. doi: 10.3389/fnins.2023.1167612 (PMC10232857; doi:10.3389/fnins.2023.1167612)
Supplement: Supplementary file 1 [file Data_Sheet_1.ZIP › fed-msrw-source-code/dataset_builder_uda/delete_wrong_files.py]

import os


root_name = '/home/dongnan/MS_lesion_private/improvedMS_4_centres_crop_new'

centers_list = ['c1', 'c2', 'c3', 'c10']

file_to_delete_name = 'lesion_seg_data_1mm_modal2.pt'

for center_name in centers_list:
    center_root = os.path.join(root_name, center_name)

    case_list = os.listdir(center_root)

    for case_name in case_list:
        case_file_root = os.path.join(center_root, case_name, file_to_delete_name)

        if os.path.exists(case_file_root):
            os.remove(case_file_root)
            print("The file has been deleted successfully")
            print(case_file_root)
        else:
            print("The file does not exist!")
