# Supplementary material for: Multiple sclerosis lesion segmentation: revisiting weighting mechanisms for federated learning
Source: Front Neurosci. 2023 May 18;17:1167612. doi: 10.3389/fnins.2023.1167612 (PMC10232857; doi:10.3389/fnins.2023.1167612)
Supplement: Supplementary file 1 [file Data_Sheet_1.ZIP › fed-msrw-source-code/dataset_builder_uda/tools.py]

import h5py
import numpy as np
import os
import nibabel as nib
import sys
import csv
import torch

""" Generate hdf5 records
"""

def prepare_validation(image, patch_size, overlap_stepsize):
    """Determine patches for validation."""

    patch_ids = []

    D, H, W, _ = image.shape

    drange = list(range(0, D - patch_size + 1, overlap_stepsize))
    hrange = list(range(0, H - patch_size + 1, overlap_stepsize))
    wrange = list(range(0, W - patch_size + 1, overlap_stepsize))

    if (D - patch_size) % overlap_stepsize != 0:
        drange.append(D - patch_size)
    if (H - patch_size) % overlap_stepsize != 0:
        hrange.append(H - patch_size)
    if (W - patch_size) % overlap_stepsize != 0:
        wrange.append(W - patch_size)

    for d in drange:
        for h in hrange:
            for w in wrange:
                patch_ids.append((d, h, w))

    return patch_ids

def write_training_examples(T1,
                            label_gm,
                            label_wm,
                            label_csf,
                            label_bg,
                            original_shape,
                            cut_size,
                            output_file):
    """
    Create a training hdf5 file.
    :param T1: T1 brain image. [Depth, Height, Width, 1].
    :param label_gm: gray matter label. [Depth, Height, Width, 1].
    :param label_wm: white matter label. [Depth, Height, Width, 1].
    :param label_csf: csf label. [Depth, Height, Width, 1].
    :param label_bg: background label. [Depth, Heigh, Width, 1]
    :param original_shape: A list of three integers [D, H, W].
    :param cut_size: A list of six integers
            [Depth_s, Depth_e, Height_s, Height_e, Width_s, Width_e].
    :param output_file: hdf5 file name.
    :return:
    """

    ### remove black margins
    # T1  = T1[cut_size[0]:cut_size[1],
    #          cut_size[2]:cut_size[3],
    #          cut_size[4]:cut_size[5], :]
    #
    # label_gm = label_gm[cut_size[0]:cut_size[1],
    #                      cut_size[2]:cut_size[3],
    #                      cut_size[4]:cut_size[5], :]
    #
    # label_wm = label_wm[cut_size[0]:cut_size[1],
    #                      cut_size[2]:cut_size[3],
    #                      cut_size[4]:cut_size[5], :]
    #
    # label_csf = label_csf[cut_size[0]:cut_size[1],
    #                      cut_size[2]:cut_size[3],
    #                      cut_size[4]:cut_size[5], :]
    #
    # label_bg = label_bg[cut_size[0]:cut_size[1],
    #                      cut_size[2]:cut_size[3],
    #                      cut_size[4]:cut_size[5], :]
    #
    # pdb.set_trace()

    f = h5py.File(output_file, "w")
    dset_image = f.create_dataset(name="image",
                                  data=T1)
    dset_label_gm = f.create_dataset(name="label_gm",
                                  data=label_gm)
    dset_label_wm = f.create_dataset(name="label_wm",
                                     data=label_wm)
    dset_label_csf = f.create_dataset(name="label_csf",
                                     data=label_csf)
    dset_label_bg = f.create_dataset(name="label_bg",
                                     data=label_bg)
    dset_original_shape = f.create_dataset(name="original_shape",
                                           data=original_shape)
    dset_cut_size = f.create_dataset(name="cut_size",
                                     data=cut_size)

    f.close()

    return


def write_validation_examples(T1,
                              label_gm,
                              label_wm,
                              label_csf,
                              label_bg,
                              original_shape,
                              cut_size,
                              patch_size,
                              overlap_stepsize,
                              output_file):
    """
    Create a validation hdf5 file.
    :param T1: T1 image. [Depth, Height, Width, 1].
    :param label_gm: gray matter label. [Depth, Height, Width, 1].
    :param label_wm: gray matter label. [Depth, Height, Width, 1].
    :param label_csf: gray matter label. [Depth, Height, Width, 1].
    :param label_bg: gray matter label. [Depth, Height, Width, 1].
    :param original_shape: A list of three integers [D, H, W].
    :param cut_size: A list of six integers, i.e. [Depth_s, Depth_e, Height_s, Height_e, Width_s, Width_e].
    :param patch_size: size of patch
    :param overlap_stepsize: size of overlap step between patches
    :param output_file: hdf5 file name
    :return:
    """

    # cut image and labels
    T1 = T1[cut_size[0]:cut_size[1],
         cut_size[2]:cut_size[3],
         cut_size[4]:cut_size[5], :]
    label_gm = label_gm[cut_size[0]:cut_size[1],
            cut_size[2]:cut_size[3],
            cut_size[4]:cut_size[5], :]
    label_wm = label_wm[cut_size[0]:cut_size[1],
               cut_size[2]:cut_size[3],
               cut_size[4]:cut_size[5], :]
    label_csf = label_csf[cut_size[0]:cut_size[1],
               cut_size[2]:cut_size[3],
               cut_size[4]:cut_size[5], :]
    label_bg = label_bg[cut_size[0]:cut_size[1],
               cut_size[2]:cut_size[3],
               cut_size[4]:cut_size[5], :]
    # get patchs IDs
    patch_ids = prepare_validation(T1, patch_size, overlap_stepsize)
    print('Number of patches:', len(patch_ids))

    # create record
    f = h5py.File(output_file, "w")
    dset_patch_id_image = f.create_dataset(name = "patch_id",
                                           data = patch_ids)
    dset_original_shape = f.create_dataset(name="original_shape",
                                           data=original_shape)
    dset_cut_size = f.create_dataset(name="cut_size",
                                     data=cut_size)

    ### write voxel data
    # chuncked storage
    dset_image = f.create_dataset(name="image",
                                  shape=(patch_size,
                                         patch_size,
                                         patch_size * len(patch_ids),
                                         1),
                                  chunks=(patch_size,
                                          patch_size,
                                          patch_size,
                                          1),
                                  dtype=T1.dtype)
    # write chunck by chunck
    for i in range(len(patch_ids)):
        (d, h, w) = patch_ids[i]
        _T1 = T1[d : d + patch_size, h : h + patch_size, w : w + patch_size, :]
        dset_image[0 : patch_size, 
                    0 : patch_size, 
                    i*patch_size : (i+1)*patch_size, 
                    :] = _T1
    
    ### write gm label
    # chuncked storage
    dset_label_gm = f.create_dataset(name="label_gm",
                                    shape=(patch_size,
                                         patch_size,
                                         patch_size * len(patch_ids),
                                         1),
                                    chunks=(patch_size,
                                         patch_size,
                                         patch_size,
                                         1),
                                    dtype=label_gm.dtype)
    # write chunck by chunck
    for i in range(len(patch_ids)):
        (d, h, w) = patch_ids[i]
        _label_gm = label_gm[d : d + patch_size, h : h + patch_size, w : w + patch_size, :]
        dset_label_gm[0 : patch_size, 
                        0 : patch_size, 
                        i*patch_size : (i+1)*patch_size, 
                        :] = _label_gm

    ### write wm label
    # chuncked storage
    dset_label_wm = f.create_dataset(name="label_wm",
                                    shape=(patch_size,
                                         patch_size,
                                         patch_size * len(patch_ids),
                                         1),
                                    chunks=(patch_size,
                                         patch_size,
                                         patch_size,
                                         1),
                                    dtype=label_wm.dtype)
    # write chunck by chunck
    for i in range(len(patch_ids)):
        (d, h, w) = patch_ids[i]
        _label_wm = label_wm[d : d + patch_size, h : h + patch_size, w : w + patch_size, :]
        dset_label_wm[0 : patch_size, 
                        0 : patch_size, 
                        i*patch_size : (i+1)*patch_size, 
                        :] = _label_wm

    ### write csf label
    # chuncked storage
    dset_label_csf = f.create_dataset(name="label_csf",
                                    shape=(patch_size,
                                         patch_size,
                                         patch_size * len(patch_ids),
                                         1),
                                    chunks=(patch_size,
                                         patch_size,
                                         patch_size,
                                         1),
                                    dtype=label_csf.dtype)
    # write chunck by chunck
    for i in range(len(patch_ids)):
        (d, h, w) = patch_ids[i]
        _label_csf = label_csf[d : d + patch_size, h : h + patch_size, w : w + patch_size, :]
        dset_label_csf[0 : patch_size, 
                        0 : patch_size, 
                        i*patch_size : (i+1)*patch_size, 
                        :] = _label_csf

    ### write bg label
    # chuncked storage
    dset_label_bg = f.create_dataset(name="label_bg",
                                    shape=(patch_size,
                                         patch_size,
                                         patch_size * len(patch_ids),
                                         1),
                                    chunks=(patch_size,
                                         patch_size,
                                         patch_size,
                                         1),
                                    dtype=label_bg.dtype)
    # write chunck by chunck
    for i in range(len(patch_ids)):
        (d, h, w) = patch_ids[i]
        _label_bg = label_bg[d : d + patch_size, h : h + patch_size, w : w + patch_size, :]
        dset_label_bg[0 : patch_size, 
                      0 : patch_size, 
                      i*patch_size : (i+1)*patch_size, 
                      :] = _label_bg

    f.close()

def write_test_examples(T1,
                        original_shape,
                        patch_size,
                        overlap_stepsize,
                        output_file):
    """Create a testing hdf5 file.

    Args:
        T1: T1 image. [Depth, Height, Width, 1].
        patch_size: An integer.
        overlap_stepsize: An integer.
        output_file: The file name for the hdf5 file.
    """
    patch_ids = prepare_validation(T1, patch_size, overlap_stepsize)
    print('Number of patches:', len(patch_ids))

    f = h5py.File(output_file, "w")
    dset_patch_size = f.create_dataset(name="patch_size",
                                       data=patch_size)
    dset_overlap_stepsize = f.create_dataset(name="overlap_stepsize",
                                             data=overlap_stepsize)
    dset_patch_ids = f.create_dataset(name="patch_id",
                                      data=patch_ids)
    dset_original_shape = f.create_dataset(name="original_shape",
                                           data=original_shape)
    # chuncked storage
    dset_image = f.create_dataset(name="image",
                                  shape=(patch_size,
                                         patch_size,
                                         patch_size * len(patch_ids),
                                         1),
                                  chunks=(patch_size,
                                          patch_size,
                                          patch_size,
                                          1),
                                  dtype=T1.dtype)
    # write chunck by chunck
    for i in range(len(patch_ids)):
        (d, h, w) = patch_ids[i]
        _T1 = T1[d : d + patch_size, h : h + patch_size, w : w + patch_size, :]
        dset_image[0 : patch_size, 0 : patch_size, i * patch_size : (i+1) * patch_size, :] = _T1

    f.close()

def cut_edge(data):
    '''Cuts zero edge for a 3D image.

    Args:
        data: A 3D image, [Depth, Height, Width, 1].

    Returns:
        original_shape: [Depth, Height, Width]
        cut_size: A list of six integers [Depth_s, Depth_e, Height_s, Height_e, Width_s, Width_e]
    '''

    D, H, W, _ = data.shape
    D_s, D_e = 0, D - 1
    H_s, H_e = 0, H - 1
    W_s, W_e = 0, W - 1

    while D_s < D:
        if data[D_s].sum() != 0:
            break
        D_s += 1
    while D_e > D_s:
        if data[D_e].sum() != 0:
            break
        D_e -= 1
    while H_s < H:
        if data[:, H_s].sum() != 0:
            break
        H_s += 1
    while H_e > H_s:
        if data[:, H_e].sum() != 0:
            break
        H_e -= 1
    while W_s < W:
        if data[:, :, W_s].sum() != 0:
            break
        W_s += 1
    while W_e > W_s:
        if data[:, :, W_e].sum() != 0:
            break
        W_e -= 1

    original_shape = [D, H, W]
    cut_size = [int(D_s), int(D_e + 1), int(H_s), int(H_e + 1), int(W_s), int(W_e + 1)]

    return (original_shape, cut_size)

def per_image_normalize(input_image):
    """
    Normalize per image
       https://www.tensorflow.org/api_docs/python/tf/image/per_image_standardization

    :param input_image: 3D image.
    :return: Normalized image.
    """

    # get mean
    mean = np.mean(input_image)
    # get adjusted_stddev
    stddev = np.std(input_image)
    voxel_dev = 1.0 / np.sqrt(input_image.shape[0] *
                              input_image.shape[1] *
                              input_image.shape[2])
    adjusted_stddev = max(stddev, voxel_dev)
    # normalize
    output_image = (input_image - mean) / adjusted_stddev

    # convert data type of image to float32
    output_image = output_image.astype(np.float32)

    return output_image

def read_id_from_file(path_to_file):
    """
    read list of IDs from file
    :param path_to_file: path to csv file contains IDs, each ID lays one row in the file
    :return: list of IDs
    """

    if not os.path.exists(path_to_file):
        print("Error." + path_to_file + " does not exist")
        return
    elif os.path.isdir(path_to_file):
        return [path_to_file.rstrip('/').rsplit('/')[-1]]
    elif os.path.isfile(path_to_file) and '.nii' in path_to_file:
        return [path_to_file]


    id_list = []
    with open(path_to_file, "r") as csvfile:
        reader = csv.reader(csvfile)
        for row in reader:
            id_list.append(row[0])

    return id_list
