# Supplementary material for: Multiple sclerosis lesion segmentation: revisiting weighting mechanisms for federated learning
Source: Front Neurosci. 2023 May 18;17:1167612. doi: 10.3389/fnins.2023.1167612 (PMC10232857; doi:10.3389/fnins.2023.1167612)
Supplement: Supplementary file 1 [file Data_Sheet_1.ZIP › fed-msrw-source-code/dataset_builder_uda/BrainDataset.py]

import os
import time
import numpy as np
import nibabel as nib

import torch
import torch.cuda
import torch.nn.functional as F
from torch.utils.data import Dataset

from .tools import read_id_from_file


class BrainDataset(Dataset):
    """
    Brain dataset
    """
    def __init__(
            self,
            csv_dir,
            data_dir,
            label_dir='',
            dtype='nii',
            transform=None,
            return_id=False):
        """
        :param root_dir (string): Directory with all the scan folders
        :param transform (callable, optional): Optional transform
               to be applied on a sample.
        """
        self.label_dir = label_dir
        self.dtype = dtype
        self.transform = transform
        self.return_id = return_id
        self.data_dir = data_dir

        self.brain_name = '_brain.nii.gz'
        # self.gm_mask_name = 'grey_matter.nii.gz'
        # self.wm_mask_name = 'white_matter.nii.gz'
        # self.csf_mask_name = 'cerebrospinal_fluid.nii.gz'
        self.gm_mask_name = 'I_stdmaskbrain_pve_1.nii.gz'
        self.wm_mask_name = 'I_stdmaskbrain_pve_2.nii.gz'
        self.csf_mask_name = 'I_stdmaskbrain_pve_0.nii.gz'


        self.csv_case_ids = read_id_from_file(csv_dir)

        # print('csv dir, ', self.csv_case_ids, csv_dir)


        self.case_ids = self.pre_filter(self.csv_case_ids)
        self.data_dir = data_dir if not os.path.isdir(csv_dir) else csv_dir.rstrip(self.case_ids[0])

        self.len_ids = len(self.case_ids)

        # print('data dir, ', self.data_dir)

        # self.min_scale = 10
        # self.max_scale = 0.1
        # self.scales = []
        # self.min = None
        # self.max = None
        # self.cnt = 0
        # self.num = 300

    def pre_filter(self, case_ids):
        new_case_ids = list()
        for i in case_ids:
            # if i.startswith('16'):
            #     continue
            if i.startswith('MPG'):
                continue
            # if i.startswith('18'):
            #     continue
            # if i.startswith('LMU'):
            #     continue
            if self.dtype == 'pt':
                if os.path.exists(os.path.join(self.data_dir, i+'.pt')):
                    new_case_ids.append(i)
            else:
                if self.label_dir and os.path.exists(os.path.join(self.label_dir, i[:-13])):
                    new_case_ids.append(i)
                elif not self.label_dir:
                    new_case_ids.append(i) # used for test only without labels
        print('available case num: {}'.format(len(new_case_ids)))
        return new_case_ids

    def __len__(self):
        return len(self.case_ids)

    def __getitem__(self, idx):
        # print('data idx is,', idx, self.len_ids, idx % self.len_ids)

        cur_case_id = self.case_ids[idx % self.len_ids]
        # cur_case_id = self.case_ids[idx]


        if self.dtype == 'nii':
            image_path = os.path.join(
                self.data_dir, cur_case_id, cur_case_id+self.brain_name)
            # label_gm_path = os.path.join(
            #     self.label_dir, cur_case_id, self.gm_mask_name)
            # label_wm_path = os.path.join(
            #     self.label_dir, cur_case_id, self.wm_mask_name)
            # label_csf_path = os.path.join(
            #     self.label_dir, cur_case_id, self.csf_mask_name)

            # image_path = os.path.join(
            #     self.data_dir, cur_case_id)
            # print(self.data_dir)
            # print(cur_case_id)
            image_obj = nib.load(image_path)
            image = image_obj.get_fdata().astype(np.float32)
            scale = image_obj.header['pixdim'][1:4].astype(np.float32)
            affine = image_obj.affine
            image = np.expand_dims(image, axis=3)
            valid = (image > 0).astype(float)

            sample = {
                'image': image,
                'valid': valid,
                'affine': affine,
                'scale': scale
                # 'label_bg': label_bg
            }

            # read labels for evaluation
            if self.label_dir:
                cur_case_id = cur_case_id[:-13]
                label_gm_path = os.path.join(
                    self.label_dir, cur_case_id, self.gm_mask_name)
                label_wm_path = os.path.join(
                    self.label_dir, cur_case_id, self.wm_mask_name)
                label_csf_path = os.path.join(
                    self.label_dir, cur_case_id, self.csf_mask_name)

                label_gm = nib.load(label_gm_path).get_fdata().astype(np.float32)
                label_gm = np.expand_dims(label_gm, axis=3)
                label_wm = nib.load(label_wm_path).get_fdata().astype(np.float32)
                label_wm = np.expand_dims(label_wm, axis=3)
                label_csf = nib.load(label_csf_path).get_fdata().astype(np.float32)
                label_csf = np.expand_dims(label_csf, axis=3)
                # label_bg = 1 - (image == 0).astype(np.float32)
                sample['label_gm'] = label_gm
                sample['label_wm'] = label_wm
                sample['label_csf'] = label_csf

        elif self.dtype == 'pt':
            dic = \
                torch.load(os.path.join(self.data_dir, cur_case_id+'.pt'))
            sample = {
                'image': dic['data_T1_brain'],
                'label_gm': dic['data_label_gm'],
                'label_wm': dic['data_label_wm'],
                'label_csf': dic['data_label_csf'],
            }
            sample['valid'] = (sample['image'] > 0).float()
            sample['scale'] = dic['scale']
            # self.scales.append(sample['scale'])
            # if torch.min(sample['scale']) < self.min_scale:
            #     self.min = sample['scale']
            #     self.min_scale = sample['scale'].min()
            # if torch.max(sample['scale']) > self.max_scale:
            #     self.max = sample['scale']
            #     self.max_scale = sample['scale'].max()
            # self.cnt = self.cnt + 1
            # if self.cnt == self.num:
            #     import epdb; epdb.st()
        else:
            raise NotImplementedError

        # print(self.transform)

        if self.transform:
            sample = self.transform(sample)
        if self.return_id:
            sample['case_id'] = cur_case_id


        # print('size for img, lbl gm, lbl wm, and lbl csf are')
        # print(sample['image'].size())
        # print(sample['label_gm'].size())
        # print(sample['label_wm'].size())
        # print(sample['label_csf'].size())

        return sample


class BrainDatasetTest(Dataset):
    """
    Brain dataset
    """
    def __init__(
            self,
            csv_dir,
            data_dir,
            label_dir='',
            dtype='nii',
            transform=None,
            return_id=False):
        """
        :param root_dir (string): Directory with all the scan folders
        :param transform (callable, optional): Optional transform
               to be applied on a sample.
        """
        self.label_dir = label_dir
        self.dtype = dtype
        self.transform = transform
        self.return_id = return_id
        self.data_dir = data_dir

        self.brain_name = '_t1_brain.nii.gz'
        self.gm_mask_name = 'gm.nii.gz'
        self.wm_mask_name = 'wm.nii.gz'
        self.csf_mask_name = 'csf.nii.gz'
        # self.gm_mask_name = 'I_stdmaskbrain_pve_1.nii.gz'
        # self.wm_mask_name = 'I_stdmaskbrain_pve_2.nii.gz'
        # self.csf_mask_name = 'I_stdmaskbrain_pve_0.nii.gz'


        self.csv_case_ids = read_id_from_file(csv_dir)


        self.case_ids = self.pre_filter(self.csv_case_ids)
        self.data_dir = data_dir if not os.path.isdir(csv_dir) else csv_dir.rstrip(self.case_ids[0])

        # print('data dir, ', self.data_dir)

        # self.min_scale = 10
        # self.max_scale = 0.1
        # self.scales = []
        # self.min = None
        # self.max = None
        # self.cnt = 0
        # self.num = 300

    def pre_filter(self, case_ids):
        new_case_ids = list()
        for i in case_ids:
            # if i.startswith('16'):
            #     continue
            # if i.startswith('MPG'):
            #     continue
            # if i.startswith('18'):
            #     continue
            # if i.startswith('LMU'):
            #     continue
            if self.dtype == 'pt':
                if os.path.exists(os.path.join(self.data_dir, i+'.pt')):
                    new_case_ids.append(i)
            else:
                if self.label_dir and os.path.exists(os.path.join(self.label_dir, i)):
                    new_case_ids.append(i)
                elif not self.label_dir:
                    new_case_ids.append(i) # used for test only without labels
        print('available case num: {}'.format(len(new_case_ids)))
        return new_case_ids

    def __len__(self):
        return len(self.case_ids)

    def __getitem__(self, idx):
        cur_case_id = self.case_ids[idx]

        if self.dtype == 'nii':
            image_path = os.path.join(
                self.data_dir, cur_case_id+self.brain_name)
            # label_gm_path = os.path.join(
            #     self.label_dir, cur_case_id, self.gm_mask_name)
            # label_wm_path = os.path.join(
            #     self.label_dir, cur_case_id, self.wm_mask_name)
            # label_csf_path = os.path.join(
            #     self.label_dir, cur_case_id, self.csf_mask_name)

            # image_path = os.path.join(
            #     self.data_dir, cur_case_id)
            # print(self.data_dir)
            # print(cur_case_id)
            image_obj = nib.load(image_path)
            image = image_obj.get_fdata().astype(np.float32)
            scale = image_obj.header['pixdim'][1:4].astype(np.float32)
            affine = image_obj.affine
            image = np.expand_dims(image, axis=3)
            valid = (image > 0).astype(float)

            sample = {
                'image': image,
                'valid': valid,
                'affine': affine,
                'scale': scale
                # 'label_bg': label_bg
            }

            # read labels for evaluation
            if self.label_dir:
                # cur_case_id = cur_case_id[:-13]
                # print(cur_case_id, self.label_dir, self.gm_mask_name)
                label_gm_path = os.path.join(
                    self.label_dir, cur_case_id, self.gm_mask_name)
                label_wm_path = os.path.join(
                    self.label_dir, cur_case_id, self.wm_mask_name)
                label_csf_path = os.path.join(
                    self.label_dir, cur_case_id, self.csf_mask_name)

                label_gm = nib.load(label_gm_path).get_fdata().astype(np.float32)
                label_gm = np.expand_dims(label_gm, axis=3)
                label_wm = nib.load(label_wm_path).get_fdata().astype(np.float32)
                label_wm = np.expand_dims(label_wm, axis=3)
                label_csf = nib.load(label_csf_path).get_fdata().astype(np.float32)
                label_csf = np.expand_dims(label_csf, axis=3)
                # label_bg = 1 - (image == 0).astype(np.float32)
                sample['label_gm'] = label_gm
                sample['label_wm'] = label_wm
                sample['label_csf'] = label_csf

        elif self.dtype == 'pt':
            dic = \
                torch.load(os.path.join(self.data_dir, cur_case_id+'.pt'))
            sample = {
                'image': dic['data_T1_brain'],
                'label_gm': dic['data_label_gm'],
                'label_wm': dic['data_label_wm'],
                'label_csf': dic['data_label_csf'],
            }
            sample['valid'] = (sample['image'] > 0).float()
            sample['scale'] = dic['scale']
            # self.scales.append(sample['scale'])
            # if torch.min(sample['scale']) < self.min_scale:
            #     self.min = sample['scale']
            #     self.min_scale = sample['scale'].min()
            # if torch.max(sample['scale']) > self.max_scale:
            #     self.max = sample['scale']
            #     self.max_scale = sample['scale'].max()
            # self.cnt = self.cnt + 1
            # if self.cnt == self.num:
            #     import epdb; epdb.st()
        else:
            raise NotImplementedError

        # print(self.transform)

        if self.transform:
            sample = self.transform(sample)
        if self.return_id:
            sample['case_id'] = cur_case_id


        # print('size for img, lbl gm, lbl wm, and lbl csf are')
        # print(sample['image'].size())
        # print(sample['label_gm'].size())
        # print(sample['label_wm'].size())
        # print(sample['label_csf'].size())

        return sample


class RandomCrop(object):
    """
    Crop randomly the image in a sample.

    Args:
        output_size (tuple or int): Desired outupt size. If int,
        square crop is made.
    """

    def __init__(self, output_size):
        if isinstance(output_size, int):
            self.output_size = (output_size, ) * 3
        else:
            assert len(output_size) == 3
            self.output_size = output_size

    def __call__(self, sample):
        # BUG: we assume the order is: height, width, depth
        is_sampled = False
        # print(sample.keys())
        for k in sample.keys():
            if k == 'ori_shape':
                continue
            # print(k)
            # print(sample[k].size(0))
            # print(sample[k].size())
            # check dim
            assert sample[k].size(0) == 1 and len(sample[k].size()) == 4
            # check shape
            sample[k] = self.check_n_resize(sample[k])
            # random crop index
            if not is_sampled:
                new_h, new_w, new_d = self.output_size
                h, w, d = sample[k].size()[1:]
                top = np.random.randint(0, h - new_h)
                left = np.random.randint(0, w - new_w)
                back = np.random.randint(0, d - new_d)
                is_sampled = True
            # crop
            sample[k] = sample[k][
                :,
                top:top+new_h,
                left:left+new_w,
                back:back+new_d]
        return sample

    def check_n_resize(
        self,
        tensor,
    ):
        hwd = tensor.new(list(tensor.size()[1:])).int()
        hwd_new = tensor.new(self.output_size).int()
        if torch.any(hwd < hwd_new):
            hwd[hwd < hwd_new] = hwd_new[hwd < hwd_new] + 1
        tensor = \
            F.interpolate(
                tensor.unsqueeze(0),
                tuple(hwd.int().tolist()),
                mode='trilinear',
                align_corners=True).squeeze(0)
        return tensor


class Padding(object):
    def __init__(self, scale):
        self.scale = scale

    def __call__(self, sample):
        image = sample['image']
        label_gm = sample['label_gm']
        label_wm = sample['label_wm']
        label_csf = sample['label_csf']
        label_bg = sample['label_bg']

        scale = 8
        c, d, h, w = image.size()
        d_ = scale - d % scale
        h_ = scale - h % scale
        w_ = scale - w % scale
        pads = (0, w_, 0, h_, 0, d_)

        image = F.pad(image, pads, mode='constant', value=0)
        label_gm = F.pad(label_gm, pads, mode='constant', value=0)
        label_wm = F.pad(label_wm, pads, mode='constant', value=0)
        label_csf = F.pad(label_csf, pads, mode='constant', value=0)
        label_bg = F.pad(label_bg, pads, mode='constant', value=0)

        return {'image': image,
                'label_gm': label_gm,
                'label_wm': label_wm,
                'label_csf': label_csf,
                'label_bg': label_bg}


class HorizenFlip(object):
    """
    horizentally flip the image, with given probability p.
    0 < p < 1
    Depth / channel of the image is unchanged.
    """
    def __init__(self, p):
        assert 0 <= p and p <= 1
        self.prob = p

    def __call__(self, sample):
        image = sample['image']
        label_gm = sample['label_gm']
        label_wm = sample['label_wm']
        label_csf = sample['label_csf']
        label_bg = sample['label_bg']

        # generate random number
        rand_prob = np.random.uniform(0.0, 1.0)

        if rand_prob <= self.prob:
            #flip. Refer https://docs.scipy.org/doc/numpy/reference/generated/numpy.flip.html
            image = np.flip(image, axis=2).copy()
            label_gm = np.flip(label_gm, axis=2).copy()
            label_wm = np.flip(label_wm, axis=2).copy()
            label_csf = np.flip(label_csf, axis=2).copy()
            label_bg = np.flip(label_bg, axis=2).copy()

        return {'image': image,
                'label_gm': label_gm,
                'label_wm': label_wm,
                'label_csf': label_csf,
                'label_bg': label_bg}


class ToTensor(object):
    """Convert ndarrys in sample to Tensors."""
    def __call__(self, sample):
        # image = sample['image']
        # label_gm = sample['label_gm']
        # label_wm = sample['label_wm']
        # label_csf = sample['label_csf']
        # # label_bg = sample['label_bg']
        # valid = sample['valid']

        # return{'image': torch.from_numpy(image),
        #        'label_gm': torch.from_numpy(label_gm),
        #        'label_wm': torch.from_numpy(label_wm),
        #        'label_csf': torch.from_numpy(label_csf),
        #        'valid': torch.from_numpy(valid)}
        for k in sample.keys():
            sample[k] = torch.from_numpy(sample[k])
        return sample


class Permute(object):
    def __call__(self, sample):
        for k in list(sample.keys()):
            if k == 'scale':
                continue
            if k == 'affine':
                continue
            sample[k] = sample[k].permute((3, 0, 1, 2))
        return sample


class Resize(object):
    def __call__(self, sample):
        ori_shape = None
        for k in list(sample.keys()):
            if k == 'scale':
                continue
            if k == 'affine':
                continue
            sample['ori_shape'] = torch.tensor(sample[k].size()[1:])
            # if ori_shape is None:
            #     ori_shape = torch.tensor(sample[k].size()[1:])
            # else:
            #     if (ori_shape != torch.tensor(sample[k].size()[1:])).any():
            #         import epdb; epdb.st()
            sample[k] = F.interpolate(
                sample[k].unsqueeze(0),
                scale_factor=tuple(sample['scale'].numpy().tolist()),
                mode='trilinear',
                align_corners=True).squeeze(0)
        sample.pop('scale')
        return sample


class Resize_2(object):
    def __call__(self, sample):
        ori_shape = None
        for k in list(sample.keys()):
            if k == 'scale':
                continue
            if k == 'affine':
                continue
            if k.startswith('label'):
                continue
            sample['ori_shape'] = torch.tensor(sample[k].size()[1:])
            # if ori_shape is None:
            #     ori_shape = torch.tensor(sample[k].size()[1:])
            # else:
            #     if (ori_shape != torch.tensor(sample[k].size()[1:])).any():
            #         import epdb; epdb.st()
            sample[k] = F.interpolate(
                sample[k].unsqueeze(0),
                scale_factor=tuple(sample['scale'].numpy().tolist()),
                mode='trilinear',
                align_corners=True).squeeze(0)
        sample.pop('scale')
        return sample


class Standardize(object):
    """
    Apply Z-score normalization to a given input tensor, i.e. re-scaling the values to be 0-mean and 1-std.
    Mean and std parameter have to be provided explicitly.
    """

    def __init__(self, mean=None, std=None, eps=1e-6, **kwargs):
        self.mean = mean
        self.std = std
        self.eps = eps

    def __call__(self, sample):
        sample['image'] = self.process(sample['image'])
        return sample

    def process(self, m):
        if self.mean is None or self.std is None:
            if (m > 0).any():
                return (m - m[m > 0].mean()) / m[m > 0].std().clamp(min=self.eps) * (m > 0).float()
            else:
                return m
        else:
            assert 0, 'not implemented'
            return (m - self.mean) / self.std.clamp(min=self.eps)


class RandomFlip:
    """
    Randomly flips the image across the given axes. Image can be either 3D (DxHxW) or 4D (CxDxHxW).

    When creating make sure that the provided RandomStates are consistent between raw and labeled datasets,
    otherwise the models won't converge.
    """

    def __init__(self, axis_prob=0.5, **kwargs):
        # assert random_state is not None, 'RandomState cannot be None'
        self.random_state = np.random
        self.axes = (0, 1, 2)
        self.axis_prob = axis_prob

    def __call__(self, sample):
        randoms_uniform = [self.random_state.uniform() for _ in self.axes]
        for k in sample.keys():
            sample[k] = self.process(sample[k], randoms_uniform)
        return sample

    def process(self, m, randoms_uniform):
        assert m.ndim in [3, 4], 'Supports only 3D (DxHxW) or 4D (CxDxHxW) images'

        for idx, axis in enumerate(self.axes):
            if randoms_uniform[idx] > self.axis_prob:
                if m.ndim == 3:
                    m = torch.flip(m, axis)
                else:
                    channels = [torch.flip(m[c], [axis]) for c in range(m.shape[0])]
                    m = torch.stack(channels, dim=0)
                    # m = torch.flip(m, [axis+1])
        return m


class RandomRotate90:
    """
    Rotate an array by 90 degrees around a randomly chosen plane. Image can be either 3D (DxHxW) or 4D (CxDxHxW).

    When creating make sure that the provided RandomStates are consistent between raw and labeled datasets,
    otherwise the models won't converge.

    IMPORTANT: assumes DHW axis order (that's why rotation is performed across (1,2) axis)
    """

    def __init__(self, **kwargs):
        self.random_state = np.random
        # always rotate around z-axis
        self.axis = (1, 2)

    def __call__(self, sample):
        # pick number of rotations at random
        random_int = self.random_state.randint(0, 4)
        for k in sample.keys():
            sample[k] = self.process(sample[k], random_int)
        return sample

    def process(self, m, k):
        assert m.ndim in [3, 4], 'Supports only 3D (DxHxW) or 4D (CxDxHxW) images'

        # rotate k times around a given plane
        if m.ndim == 3:
            m = torch.rot90(m, k, self.axis)
        else:
            channels = [torch.rot90(m[c], k, self.axis) for c in range(m.shape[0])]
            m = torch.stack(channels, dim=0)

        return m


# has to be done on scipy image
# too slow
# discard
class RandomRotate:
    """
    Rotate an array by a random degrees from taken from (-angle_spectrum, angle_spectrum) interval.
    Rotation axis is picked at random from the list of provided axes.
    """

    def __init__(self, angle_spectrum=15, axes=[(2, 1)], mode='reflect', order=0, **kwargs):
        if axes is None:
            axes = [(1, 0), (2, 1), (2, 0)]
        else:
            assert isinstance(axes, list) and len(axes) > 0

        self.random_state = np.random
        self.angle_spectrum = angle_spectrum
        self.axes = axes
        self.mode = mode
        self.order = order

    def __call__(self, m):
        axis = self.axes[self.random_state.randint(len(self.axes))]
        angle = self.random_state.randint(-self.angle_spectrum, self.angle_spectrum)

        if m.ndim == 3:
            m = rotate(m, angle, axes=axis, reshape=False, order=self.order, mode=self.mode, cval=-1)
        else:
            channels = [rotate(m[c], angle, axes=axis, reshape=False, order=self.order, mode=self.mode, cval=-1) for c
                        in range(m.shape[0])]
            m = np.stack(channels, axis=0)

        return m


class RandomContrast:
    """
    Adjust contrast by scaling each voxel to `mean + alpha * (v - mean)`.
    """

    def __init__(self,
                 alpha=(0.5, 1.5), mean=0.0, execution_probability=0.1,
                 **kwargs):
        self.random_state = np.random
        assert len(alpha) == 2
        self.alpha = alpha
        self.mean = mean
        self.execution_probability = execution_probability

    def __call__(self, sample):
        k = 'image'
        sample[k] = self.process(sample[k])
        return sample

    def process(self, m):
        if self.random_state.uniform() < self.execution_probability:
            alpha = self.random_state.uniform(self.alpha[0], self.alpha[1])
            result = self.mean + alpha * (m - self.mean)
            return torch.clamp(result, -1, 1)

        return m


class AdditiveGaussianNoise:
    def __init__(self, scale=(0.0, 1.0), execution_probability=0.1, **kwargs):
        self.execution_probability = execution_probability
        self.random_state = np.random
        self.scale = scale

    def __call__(self, sample):
        k = 'image'
        sample[k] = self.process(sample[k])
        return sample

    def process(self, m):
        if self.random_state.uniform() < self.execution_probability:
            std = self.random_state.uniform(self.scale[0], self.scale[1])
            gaussian_noise = self.random_state.normal(0, std, size=m.shape)
            return m + m.new(gaussian_noise)
        return m


class AdditivePoissonNoise:
    def __init__(self, lam=(0.0, 1.0), execution_probability=0.1, **kwargs):
        self.execution_probability = execution_probability
        self.random_state = np.random
        self.lam = lam

    def __call__(self, sample):
        k = 'image'
        sample[k] = self.process(sample[k])
        return sample

    def process(self, m):
        if self.random_state.uniform() < self.execution_probability:
            lam = self.random_state.uniform(self.lam[0], self.lam[1])
            poisson_noise = self.random_state.poisson(lam, size=m.shape)
            return m + m.new(poisson_noise)
        return m
