# Supplementary material for: Multiple sclerosis lesion segmentation: revisiting weighting mechanisms for federated learning
Source: Front Neurosci. 2023 May 18;17:1167612. doi: 10.3389/fnins.2023.1167612 (PMC10232857; doi:10.3389/fnins.2023.1167612)
Supplement: Supplementary file 1 [file Data_Sheet_1.ZIP › fed-msrw-source-code/dataset_builder_uda/gen_evaluation_index.py]

import os
import glob


def get_names(path):
    all_case_paths = glob.glob(os.path.join(path, '*'))
    all_case_base_names = \
        list(map(lambda x: x.split('/')[-1], all_case_paths))
    return all_case_base_names


def write(test_case_id_list, test_case_id_path):
    # if not os.path.exists(test_case_id_path):
    #     os.makedirs(test_case_id_path)
    with open(test_case_id_path, 'w') as test_f:
        for item in test_case_id_list:
            test_f.write("%s\n" % item)
    test_f.close()


if __name__ == '__main__':
    path_to_cases = '/workspace/evaluation/Brain/brain_extraction'
    test_case_csv_path = 'evaluation_test.csv'
    names = get_names(path_to_cases)
    write(names, test_case_csv_path)
