# Supplementary material for: Multiple sclerosis lesion segmentation: revisiting weighting mechanisms for federated learning
Source: Front Neurosci. 2023 May 18;17:1167612. doi: 10.3389/fnins.2023.1167612 (PMC10232857; doi:10.3389/fnins.2023.1167612)
Supplement: Supplementary file 1 [file Data_Sheet_1.ZIP › fed-msrw-source-code/dataset_builder_uda/evaluation_test.csv]

88_B_brain.nii.gz
16_B_brain.nii.gz
97_B_brain.nii.gz
95_B_brain.nii.gz
66_A_brain.nii.gz
38_B_brain.nii.gz
42_B_brain.nii.gz
28_B_brain.nii.gz
7_A_brain.nii.gz
58_B_brain.nii.gz
36_B_brain.nii.gz
40_B_brain.nii.gz
96_B_brain.nii.gz
6_B_brain.nii.gz
64_A_brain.nii.gz
44_A_brain.nii.gz
39_A_brain.nii.gz
63_A_brain.nii.gz
59_A_brain.nii.gz
62_B_brain.nii.gz
27_B_brain.nii.gz
32_A_brain.nii.gz
13_A_brain.nii.gz
43_B_brain.nii.gz
88_A_brain.nii.gz
82_A_brain.nii.gz
42_A_brain.nii.gz
67_B_brain.nii.gz
50_A_brain.nii.gz
53_A_brain.nii.gz
12_A_brain.nii.gz
86_B_brain.nii.gz
66_B_brain.nii.gz
56_B_brain.nii.gz
23_B_brain.nii.gz
27_A_brain.nii.gz
91_B_brain.nii.gz
40_A_brain.nii.gz
79_A_brain.nii.gz
30_B_brain.nii.gz
26_A_brain.nii.gz
87_B_brain.nii.gz
90_A_brain.nii.gz
46_A_brain.nii.gz
14_B_brain.nii.gz
81_A_brain.nii.gz
24_A_brain.nii.gz
22_B_brain.nii.gz
99_B_brain.nii.gz
55_B_brain.nii.gz
61_A_brain.nii.gz
71_B_brain.nii.gz
30_A_brain.nii.gz
35_A_brain.nii.gz
3_A_brain.nii.gz
53_B_brain.nii.gz
52_A_brain.nii.gz
49_A_brain.nii.gz
76_A_brain.nii.gz
20_B_brain.nii.gz
5_A_brain.nii.gz
18_B_brain.nii.gz
18_A_brain.nii.gz
10_A_brain.nii.gz
44_B_brain.nii.gz
48_B_brain.nii.gz
83_A_brain.nii.gz
32_B_brain.nii.gz
71_A_brain.nii.gz
84_A_brain.nii.gz
98_B_brain.nii.gz
70_B_brain.nii.gz
73_B_brain.nii.gz
21_A_brain.nii.gz
74_A_brain.nii.gz
2_A_brain.nii.gz
35_B_brain.nii.gz
75_B_brain.nii.gz
89_B_brain.nii.gz
48_A_brain.nii.gz
72_A_brain.nii.gz
34_A_brain.nii.gz
63_B_brain.nii.gz
17_A_brain.nii.gz
8_B_brain.nii.gz
62_A_brain.nii.gz
80_A_brain.nii.gz
19_A_brain.nii.gz
33_B_brain.nii.gz
60_B_brain.nii.gz
20_A_brain.nii.gz
21_B_brain.nii.gz
17_B_brain.nii.gz
23_A_brain.nii.gz
51_B_brain.nii.gz
11_A_brain.nii.gz
5_B_brain.nii.gz
12_B_brain.nii.gz
24_B_brain.nii.gz
94_A_brain.nii.gz
55_A_brain.nii.gz
61_B_brain.nii.gz
10_B_brain.nii.gz
100_B_brain.nii.gz
92_A_brain.nii.gz
95_A_brain.nii.gz
78_B_brain.nii.gz
87_A_brain.nii.gz
81_B_brain.nii.gz
86_A_brain.nii.gz
89_A_brain.nii.gz
1_A_brain.nii.gz
2_B_brain.nii.gz
56_A_brain.nii.gz
41_A_brain.nii.gz
93_A_brain.nii.gz
25_B_brain.nii.gz
75_A_brain.nii.gz
14_A_brain.nii.gz
41_B_brain.nii.gz
58_A_brain.nii.gz
13_B_brain.nii.gz
26_B_brain.nii.gz
65_B_brain.nii.gz
77_A_brain.nii.gz
45_A_brain.nii.gz
96_A_brain.nii.gz
8_A_brain.nii.gz
92_B_brain.nii.gz
52_B_brain.nii.gz
57_A_brain.nii.gz
90_B_brain.nii.gz
4_B_brain.nii.gz
31_B_brain.nii.gz
7_B_brain.nii.gz
73_A_brain.nii.gz
60_A_brain.nii.gz
67_A_brain.nii.gz
94_B_brain.nii.gz
57_B_brain.nii.gz
99_A_brain.nii.gz
85_A_brain.nii.gz
83_B_brain.nii.gz
33_A_brain.nii.gz
100_A_brain.nii.gz
4_A_brain.nii.gz
31_A_brain.nii.gz
38_A_brain.nii.gz
37_A_brain.nii.gz
70_A_brain.nii.gz
15_A_brain.nii.gz
69_B_brain.nii.gz
77_B_brain.nii.gz
64_B_brain.nii.gz
51_A_brain.nii.gz
47_B_brain.nii.gz
9_A_brain.nii.gz
91_A_brain.nii.gz
47_A_brain.nii.gz
34_B_brain.nii.gz
37_B_brain.nii.gz
79_B_brain.nii.gz
50_B_brain.nii.gz
49_B_brain.nii.gz
82_B_brain.nii.gz
3_B_brain.nii.gz
78_A_brain.nii.gz
15_B_brain.nii.gz
54_A_brain.nii.gz
65_A_brain.nii.gz
25_A_brain.nii.gz
76_B_brain.nii.gz
74_B_brain.nii.gz
22_A_brain.nii.gz
80_B_brain.nii.gz
9_B_brain.nii.gz
45_B_brain.nii.gz
19_B_brain.nii.gz
43_A_brain.nii.gz
59_B_brain.nii.gz
36_A_brain.nii.gz
69_A_brain.nii.gz
6_A_brain.nii.gz
85_B_brain.nii.gz
29_B_brain.nii.gz
29_A_brain.nii.gz
54_B_brain.nii.gz
84_B_brain.nii.gz
93_B_brain.nii.gz
28_A_brain.nii.gz
39_B_brain.nii.gz
11_B_brain.nii.gz
1_B_brain.nii.gz
72_B_brain.nii.gz
98_A_brain.nii.gz
16_A_brain.nii.gz
46_B_brain.nii.gz
97_A_brain.nii.gz
