# Supplementary material for: Multiple sclerosis lesion segmentation: revisiting weighting mechanisms for federated learning
Source: Front Neurosci. 2023 May 18;17:1167612. doi: 10.3389/fnins.2023.1167612 (PMC10232857; doi:10.3389/fnins.2023.1167612)
Supplement: Supplementary file 1 [file Data_Sheet_1.ZIP › fed-msrw-source-code/train_model_fed1.py]

import time
import os
import torch
import pprint

import numpy as np
from tensorboardX import SummaryWriter
from mmcv.utils import get_logger

import copy
import torch.autograd
import torch.cuda

import torch.optim.lr_scheduler as lr_scheduler
from torch import optim
from torch.utils.data import DataLoader, RandomSampler


def cal_entropy(pred, mask = None):

    prob_map = pred.sigmoid()

    entropy = -prob_map * torch.log(prob_map + 1e-5)

    if mask is None:

        worst_prob = torch.tensor(0.5)
        upper_bound = -worst_prob * torch.log(worst_prob)

        ent_rw = (upper_bound - entropy.mean()) / upper_bound

        return ent_rw


    # mask = (mask > 0.1).float()

    ent_mask = (prob_map * mask).sum() / mask.sum()

    return ent_mask


def train_model(
        model_server,
        criteria,
        train_datasets_list,
        val_datasets_list,
        domain_list,
        cfg):
    """
    train the model
    """
    # TODO: removed
    resume_from = cfg.resume_from
    epochs_per_val = cfg.epochs_per_vali
    lr = cfg.lr
    num_epochs = cfg.epochs
    batch_size = cfg.batch_size

    assert cfg.fed_avg_mode == 'mean' or cfg.fed_avg_mode == 'rw_ent' or cfg.fed_avg_mode == 'rw_mask' or cfg.fed_avg_mode == 'rw_dwa'


    if cfg.fed_loss_rw_client:

        if cfg.fed_loss_rw_client_ratio:
            result_dir = cfg.result_dir + '_{}_{}_{}_{}_rw_ratio_split_{}'.format(cfg.model_type, cfg.loss_type, cfg.fed_mode,
                                                                         cfg.fed_avg_mode, cfg.idx_fold)

        else:
            result_dir = cfg.result_dir + '_{}_{}_{}_{}_rw_volume_split_{}'.format(cfg.model_type, cfg.loss_type,
                                                                                  cfg.fed_mode, cfg.fed_avg_mode, cfg.idx_fold)

    else:
        result_dir = cfg.result_dir + '_{}_{}_{}_{}_split_{}'.format(cfg.model_type, cfg.loss_type, cfg.fed_mode, cfg.fed_avg_mode, cfg.idx_fold)


    num_works = cfg.worker_num
    # interval = cfg.interval

    # create output folder
    checkpoint_path = os.path.join(result_dir, 'checkpoint')
    if not os.path.exists(checkpoint_path):
        os.makedirs(checkpoint_path)
    # create logger
    timestamp = time.strftime('%Y%m%d_%H%M%S', time.localtime())
    log_file = os.path.join(result_dir, '{}.log'.format(timestamp))
    logger = get_logger('3d_seg', log_file)
    logger.propagate = False
    # create summary writer
    writer = SummaryWriter(result_dir)

    # print cfg
    logger.info(
        pprint.pformat(vars(cfg))
    )

    # model to GPU
    if torch.cuda.device_count() >= 1:
        logger.info("GPUs: " + cfg.gpus)
        device = torch.device("cuda:" + cfg.gpus)
    else:
        device = torch.device("cpu")

    models_client_list = [copy.deepcopy(model_server).to(device) for idx in domain_list]
    model_server.to(device)

    optimizers_list = [optim.Adam(params=models_client_list[idx].parameters(), lr=cfg.lr, weight_decay=cfg.weight_decay) for idx in range(len(models_client_list))]

    class Scheduler(lr_scheduler.ReduceLROnPlateau):
        def __init__(
            self,
            optimizer,
            **kwargs,
        ):
            super(Scheduler, self).__init__(
                optimizer,
                **kwargs)

        def get_last_lr(self):
            return self._last_lr


    scheduler_list = []

    for i in range (len(optimizers_list)):

        scheduler_i = Scheduler(
            optimizers_list[i],
            mode='min',
            factor=0.5,
            patience=3,
            verbose=True,
            threshold_mode='rel',
            threshold=0.03,
            min_lr=cfg.lr * 0.01,
        )

        scheduler_list.append(scheduler_i)


    # create data loader
    if cfg.samples_per_epoch != -1:
        num_samples_epoch = cfg.samples_per_epoch
    else:
        num_samples_epoch = None
    if cfg.val_samples_per_epoch != -1:
        val_num_samples_epoch = cfg.val_samples_per_epoch
    else:
        val_num_samples_epoch = None


    train_loader_list = []

    val_loader_list = []

    for i in range(len(domain_list)):

        train_sampler_i = RandomSampler(
            train_datasets_list[i],
            replacement=True,
            num_samples=num_samples_epoch)

        train_loader_i = DataLoader(
            train_datasets_list[i],
            sampler=train_sampler_i,
            batch_size=batch_size,
            num_workers=num_works,
            pin_memory=True,
            drop_last=True)

        train_loader_list.append(train_loader_i)


        val_sampler_i = RandomSampler(
            val_datasets_list[i],
            replacement=True,
            num_samples=val_num_samples_epoch)

        val_loader_i = DataLoader(
            val_datasets_list[i],
            sampler=val_sampler_i,
            batch_size=1,
            num_workers=num_works,
            pin_memory=True)

        val_loader_list.append(val_loader_i)


    since = time.time()
    # load model and parameters from checkpoint

    begin_epoch = 1

    best_loss = 1e8
    best_epoch = 0

    fed_mode = cfg.fed_mode  # fedbn  fedavg  fedprox


    lesion_volume_list_accu = []
    lesion_ratio_list_accu = []

    num_clients = len(domain_list)

    loss_avg_list = []
    # train / validation epoch
    for epoch in range(begin_epoch, num_epochs+1):
        # train

        epoch_loss = dict()

        ent_list = []

        lesion_volume_list = []
        lesion_ratio_list = []

        loss_change_list = []


        # print('loss list at the initial of local training', loss_avg_list)

        for client_idx in range(num_clients):


            dataloader_current = train_loader_list[client_idx]
            net_current = models_client_list[client_idx]

            net_current_init = copy.deepcopy(net_current)

            net_current.train()
            optimizer_current = optimizers_list[client_idx]

            if epoch > 1 and cfg.fed_loss_rw_client:
                wt_loss_task = loss_weight_client_list_accu[client_idx]
            else:
                wt_loss_task = 1.0

            # since_local_start = time.time()
            

            if fed_mode == 'fedprox':


                if epoch > 1:
                    loss_avg_client_i, loss_avg_i_back, ent_avg_client_i, lesion_volume_avg_client_i, lesion_ratio_avg_client_i \
                        = train_each_client_proxy(
                        cfg,
                        model_server,
                        net_current,
                        dataloader_current,
                        optimizer_current,
                        criteria,
                        device,
                        wt_loss_task
                    )

                    # epoch_loss['loss_fedprox_all_client_' + domain_list[client_idx]] = loss_avg_client_i_all

                else:

                    loss_avg_client_i, loss_avg_i_back, ent_avg_client_i, lesion_volume_avg_client_i, lesion_ratio_avg_client_i \
                        = train_each_client(
                        cfg,
                        net_current,
                        dataloader_current,
                        optimizer_current,
                        criteria,
                        device,
                        wt_loss_task
                    )
            else:


                loss_avg_client_i, loss_avg_i_back, ent_avg_client_i, lesion_volume_avg_client_i, lesion_ratio_avg_client_i \
                    = train_each_client(
                    cfg,
                    net_current,
                    dataloader_current,
                    optimizer_current,
                    criteria,
                    device,
                    wt_loss_task
                )

            epoch_loss['loss_seg_client_' + domain_list[client_idx]] = loss_avg_client_i

            if cfg.fed_loss_rw_client:
                epoch_loss['loss_seg_back_client_' + domain_list[client_idx]] = loss_avg_i_back

            if epoch==1:
                loss_change_list.append(1.0)
                loss_avg_list.append(loss_avg_client_i)
            else:
                prev_avg_loss_i = loss_avg_list[client_idx]
                loss_change_i = loss_avg_client_i / prev_avg_loss_i
                loss_change_list.append(loss_change_i.detach().cpu().numpy())

                loss_avg_list[client_idx] = loss_avg_client_i

            if cfg.fed_loss_rw_client:
                lesion_ratio_list.append(lesion_ratio_avg_client_i.detach().cpu().numpy())
                lesion_volume_list.append(lesion_volume_avg_client_i.detach().cpu().numpy())

            if cfg.fed_avg_mode =='rw_ent' or cfg.fed_avg_mode =='rw_mask':

                weighted_ent = (1.0 - loss_avg_client_i) * ent_avg_client_i
                ent_list.append(weighted_ent.detach().cpu().numpy())


        if cfg.fed_loss_rw_client:
            if epoch == 1:
                lesion_ratio_list_accu = lesion_ratio_list
                lesion_volume_list_accu = lesion_volume_list

            else:

                for i in range(num_clients):
                    lesion_volume_list_accu[i] += lesion_volume_list[i]
                    lesion_ratio_list_accu[i] += lesion_ratio_list[i]

        # print('lesion volume accu list all, ', lesion_ratio_list_accu, lesion_volume_list_accu)

        if cfg.fed_avg_mode == 'rw_mask':
            client_weights = [ round(ent / sum(ent_list), 2) for ent in ent_list]

        elif cfg.fed_avg_mode == 'rw_ent':
            client_weights = [round(ent / sum(ent_list), 2) for ent in ent_list]

        elif cfg.fed_avg_mode == 'rw_dwa':

            loss_change_list_exp = [np.exp(loss_change / 2.0) for loss_change in loss_change_list]
            client_weights = [round(loss_change_exp / sum(loss_change_list_exp), 2) for loss_change_exp in loss_change_list_exp]
            print('client weights dwa', client_weights)
            # client_weights = [1.0 / num_clients for i in range(num_clients)]
        else:
            client_weights = [1.0 / num_clients for i in range(num_clients)]

        if cfg.fed_loss_rw_client:

            if cfg.fed_loss_rw_client_ratio:

                loss_weight_client_list_accu = [round(sum(lesion_ratio_list_accu) / (num_clients * lesion_ratio_accu), 2)
                                                for lesion_ratio_accu in lesion_ratio_list_accu]

                print('lesion ratio volume re weight, ', loss_weight_client_list_accu)

            else:
                loss_weight_client_list_accu = [round(sum(lesion_volume_list_accu) / (num_clients * lesion_volume_accu), 2) for
                                           lesion_volume_accu in lesion_volume_list_accu]


                print('lesion volume re weight, ', loss_weight_client_list_accu)


        loss_format = '  {} {:.4f}'
        loss_str = str()
        for k, v in epoch_loss.items():
            if writer is not None:
                writer.add_scalar(
                    'Epoch Train Loss/{}'.format(k),
                    v,
                    epoch)
            loss_str += loss_format.format(k, v)
        logger.info('Epoch {} Train Summary:{}'.format(epoch, loss_str))


        rw_glb_loc_flag = False


        with torch.no_grad():
            # aggregation

            model_server, models_client_list = communication(fed_mode, model_server, models_client_list, client_weights)

        # val & save
        if epoch % epochs_per_val == 0:

            loss_val_current = 0
            epoch_loss_val = dict()


            for client_idx in range(num_clients):
                val_loader_current = val_loader_list[client_idx]
                net_current = models_client_list[client_idx]
                net_current.eval()


                loss_avg_client_val_i \
                        = val_each_client(
                            cfg,
                            net_current,
                            val_loader_current,
                            criteria,
                            device
                        )

                loss_val_current += loss_avg_client_val_i
                epoch_loss_val['loss_val_' + domain_list[client_idx]] = loss_avg_client_val_i

            for k, v in epoch_loss_val.items():
                if writer is not None:
                    writer.add_scalar(
                        'Epoch Validation Loss/{}'.format(k),
                        v,
                        epoch)
                    loss_str += loss_format.format(k, v)
                logger.info('Epoch {} Validation Summary:{}'.format(epoch, loss_str))

            loss_val = loss_val_current / num_clients

            if loss_val < best_loss:
                model_save_dict_best = {
                        'epoch': epoch,
                        'server_model': model_server.state_dict()
                }

                for i in range(len(models_client_list)):
                    model_save_dict_best['client_model_' + str(i)] = models_client_list[i].state_dict()

                best_epoch = epoch
                best_loss = loss_val

                torch.save(
                    model_save_dict_best,
                    os.path.join(checkpoint_path, 'best.pth'.format(epoch)))

                logger.info('Latest best validation results are at epoch %d' % best_epoch)


        if epoch % cfg.epochs_save == 0 and epoch > 35:

            model_save_dict = {
                'epoch': epoch,
                'server_model': model_server.state_dict()
            }

            for i in range (len(models_client_list )):
                model_save_dict['client_model_' + str(i)] = models_client_list[i].state_dict()

            torch.save(
                model_save_dict,
                os.path.join(checkpoint_path, 'epoch_{}.pth'.format(epoch)))

            logger.info('Save checkpoint at epoch %d' % epoch)

    # end of training
    time_elapsed = time.time() - since
    logger.info('Training complete in {:.0f}m {:.0f}s'.format(
        time_elapsed // 60, time_elapsed % 60))

    # finished training
    logger.info(
        'Finished training. The best validation epoch is %d,' % best_epoch)


def train_each_client(
        cfg,
        model,
        dataloader,
        optimizer,
        criteria,
        device,
        wt_loss_task
):
    loss_all = 0
    counter = 0

    loss_back_all = 0

    ent_all = 0

    lesion_volume_all = 0
    lesion_volume_ratio_all = 0


    for itr, sample in enumerate(dataloader, start=1):

        input_images = list()
        input_labels = dict()


        # print(sample.keys())

        #  'data_flair_brain', 'data_label_lesion', 'data_t1_brain', 'data_t2_brain', 'data_dp_brain', 'data_gado_brain',


        if cfg.input_channel == 2:
            for k, v in sample.items():
                if 'image' not in k:
                    input_labels[k] = v.to(device)
                elif 'flair' in k:
                    input_images.append(v.to(device))
                elif 't1' in k:
                    input_images.append(v.to(device))

        elif cfg.input_channel == 5:
            for k, v in sample.items():
                if 'image' not in k:
                    input_labels[k] = v.to(device)
                elif 'flair' in k:
                    input_images.append(v.to(device))
                elif 't1' in k:
                    input_images.append(v.to(device))
                elif 't2' in k:
                    input_images.append(v.to(device))
                elif 'dp' in k:
                    input_images.append(v.to(device))
                elif 'gado' in k:
                    input_images.append(v.to(device))


        else:
            for k, v in sample.items():
                if 'image' not in k:
                    input_labels[k] = v.to(device)
                elif 'flair' in k:
                    input_images.append(v.to(device))

        #
        if len(input_images) == 1:
            input_images = input_images[0]
        else:
            input_images = torch.cat(input_images, dim=1)


        preds = model(input_images)
        losses = criteria(preds, input_labels)

        if cfg.fed_avg_mode == 'rw_mask':
            entropy = cal_entropy(preds, input_labels['label_lesion'])
        elif cfg.fed_avg_mode == 'rw_ent':
            entropy = cal_entropy(preds)
        else:
            entropy = 0


        lesion_volume = input_labels['label_lesion'].sum()
        brain_volume = input_labels['valid'].sum()


        ent_all += entropy

        lesion_volume_all += lesion_volume
        lesion_volume_ratio_all += lesion_volume / brain_volume

        loss = sum(losses.values()) / len(losses)

        losses['loss'] = loss

        loss_all += loss
        counter+=1

        optimizer.zero_grad()

        loss_back = wt_loss_task * loss

        loss_back_all += loss_back

        loss_back.backward()
        # update model
        optimizer.step()

    return loss_all / counter, loss_back_all / counter, ent_all / counter, lesion_volume_all / counter, lesion_volume_ratio_all / counter

def train_each_client_proxy(
        cfg,
        server_model,
        model,
        dataloader,
        optimizer,
        criteria,
        device,
        wt_loss_task
):
    counter = 0

    loss_back_all = 0

    ent_all = 0

    lesion_volume_all = 0
    lesion_volume_ratio_all = 0

    loss_dice_all = 0
    mu_prox_loss = 0.001


    for itr, sample in enumerate(dataloader, start=1):

        input_images = list()
        input_labels = dict()

        for k, v in sample.items():
            if 'image' not in k:
                input_labels[k] = v.to(device)
            elif 'flair' in k:
                input_images.append(v.to(device))

        input_images = input_images[0]


        preds = model(input_images)
        losses = criteria(preds, input_labels)


        if cfg.fed_avg_mode == 'rw_mask':
            entropy = cal_entropy(preds, input_labels['label_lesion'])
        elif cfg.fed_avg_mode == 'rw_ent':
            entropy = cal_entropy(preds)
        else:
            entropy = 0


        lesion_volume = input_labels['label_lesion'].sum()
        brain_volume = input_labels['valid'].sum()


        ent_all += entropy

        lesion_volume_all += lesion_volume
        lesion_volume_ratio_all += lesion_volume / brain_volume

        loss = sum(losses.values()) / len(losses)

        losses['loss'] = loss

        loss_dice_all += loss

        counter+=1

        if itr > 1:
            w_diff = torch.tensor(0., device=device)
            for w, w_t in zip(server_model.parameters(), model.parameters()):
                w_diff += torch.pow(torch.norm(w - w_t), 2)

            w_diff = torch.sqrt(w_diff)
            loss += mu_prox_loss / 2. * w_diff

        optimizer.zero_grad()

        loss_back = wt_loss_task * loss

        loss_back_all += loss_back

        loss_back.backward()
        # update model
        optimizer.step()

    return loss_dice_all / counter, loss_back_all / counter, ent_all / counter, lesion_volume_all / counter, lesion_volume_ratio_all / counter


def val_each_client(
        cfg,
        model,
        dataloader,
        criteria,
        device
):
    loss_all = 0

    counter = 0

    for itr, sample in enumerate(dataloader):

        input_images = list()
        input_labels = dict()


        if cfg.input_channel == 2:
            for k, v in sample.items():
                if 'image' not in k:
                    input_labels[k] = v.to(device)
                elif 'flair' in k:
                    input_images.append(v.to(device))
                elif 't1' in k:
                    input_images.append(v.to(device))

        elif cfg.input_channel == 5:
            for k, v in sample.items():
                if 'image' not in k:
                    input_labels[k] = v.to(device)
                elif 'flair' in k:
                    input_images.append(v.to(device))
                elif 't1' in k:
                    input_images.append(v.to(device))
                elif 't2' in k:
                    input_images.append(v.to(device))
                elif 'dp' in k:
                    input_images.append(v.to(device))
                elif 'gado' in k:
                    input_images.append(v.to(device))

        else:
            for k, v in sample.items():
                if 'image' not in k:
                    input_labels[k] = v.to(device)
                elif 'flair' in k:
                    input_images.append(v.to(device))


        if len(input_images) == 1:
            input_images = input_images[0]
        else:
            input_images = torch.cat(input_images, dim=1)


        preds = model(input_images)

        losses = criteria(preds, input_labels)
        #
        loss = sum(losses.values()) / len(losses)
        #
        loss_all += loss.detach().cpu()

        counter+=1


    return loss_all / counter


def communication(fed_mode, server_model, models, client_weights):
    client_num = len(models)
    with torch.no_grad():
        # aggregate params
        if fed_mode == 'fedbn':
            for key in server_model.state_dict().keys():
                if 'batchnorm' not in key:
                    temp = torch.zeros_like(server_model.state_dict()[key], dtype=torch.float32)
                    for client_idx in range(client_num):
                        temp += client_weights[client_idx] * models[client_idx].state_dict()[key]
                    server_model.state_dict()[key].data.copy_(temp)
                    for client_idx in range(client_num):
                        models[client_idx].state_dict()[key].data.copy_(server_model.state_dict()[key])
                # each bn layer contain 4 objects, weight, bias, running_mean, variance
                # denote input: bs x cn x w x h x d
                # weight: bs; bias: bs; running_mean: cn; running_bias: cn

        else:
            for key in server_model.state_dict().keys():
                # num_batches_tracked is a non trainable LongTensor and
                # num_batches_tracked are the same for all clients for the given datasets
                if 'num_batches_tracked' in key:
                    server_model.state_dict()[key].data.copy_(models[0].state_dict()[key])
                else:
                    temp = torch.zeros_like(server_model.state_dict()[key])
                    for client_idx in range(len(client_weights)):
                        temp += client_weights[client_idx] * models[client_idx].state_dict()[key]
                    server_model.state_dict()[key].data.copy_(temp)
                    for client_idx in range(len(client_weights)):
                        models[client_idx].state_dict()[key].data.copy_(server_model.state_dict()[key])
    return server_model, models
