# Supplementary material for: Multiple sclerosis lesion segmentation: revisiting weighting mechanisms for federated learning
Source: Front Neurosci. 2023 May 18;17:1167612. doi: 10.3389/fnins.2023.1167612 (PMC10232857; doi:10.3389/fnins.2023.1167612)
Supplement: Supplementary file 1 [file Data_Sheet_1.ZIP › fed-msrw-source-code/test_flair_fed_cv_msseg16.sh]

# NOTE:
# To test the FL method on the MSSEG16 dataset

# ./test_flair_fed_cv_msseg16.sh


  python test_flair_fed_cv_msseg16.py \
 --patch_size 64 \
 --stride_size 32 \
 --batch_size 1 \
 --worker_num 1 \
 --model_type Model \
 --num_stages 1 \
 --input_channel 1 \
 --class_num 1 \
 --data_root ./MSSEG16_all_cropped_modal5 \
 --csv_name csv_list_cv2 \
 --test_center c1 \
 --result_dir ./results_ms_public/fed-msrw
 --model_name best.pth \
 --dice_name channel \
 --gpus 3
